# Supplementary material for: Robot-assisted gait training alleviates the symptoms of acute ischemic stroke via regulating gut microbiota composition and function
Source: Front Cell Infect Microbiol. 2026 Apr 29;16:1810501. doi: 10.3389/fcimb.2026.1810501 (PMC13168169; doi:10.3389/fcimb.2026.1810501)
Supplement: Supplementary file 1 [file Table1.xlsx]

## Sheet: Table S1
Table S1. Gut microbiota composition across all samples
Phylum	Class	Order	Family	Genus	Species	AC10	AC11	AC13	AC15	AC16	AC17	AC18	AC19	AC1	AC2	AC3	AC4	AC5	AC6	AC7	AC8	AC9	BC10	BC11	BC12	BC13	BC14	BC15	BC16	BC17	BC18	BC19	BC1	BC20	BC21	BC22	BC23	BC24	BC25	BC26	BC27	BC28	BC29	BC2	BC30	BC3	BC4	BC5	BC6
Unassigned	Unassigned	Unassigned	Unassigned	Unassigned	Unassigned	0	0	2.66766e-05	3.67141e-05	0	0	0	0	0	0	0	0	0	7.17267e-05	0	1.88306e-05	0	0	3.96047e-05	0	3.66972e-05	1.91237e-05	0	1.96963e-05	0	1.98957e-05	1.83776e-05	0	0	0	1.55354e-05	7.62625e-05	0	1.55181e-05	0	4.69954e-05	5.28606e-05	0	0	1.77651e-05	0	0	1.83442e-05	0
unclassified_Archaea	unclassified_Archaea	unclassified_Archaea	unclassified_Archaea	unclassified_Archaea	unclassified_Archaea	0	0	0	0	0	5.86224e-05	0	0	0	0	0	0	0	0	0	0	0	0	0	0	0	0	0	0	0	0	0	0	0	0	0	0	0	0	0	0	1.76202e-05	0	0	0	0	0	0	0
Acidobacteriota	Acidobacteriae	AKIW659	uncultured_soil_bacterium	uncultured_soil_bacterium	uncultured_soil_bacterium	0	0	0	0	0	0	0	0	0	0	0	0	0	0	0	0	0	0	0	0	0	0	0	0	0	0	0	4.14794e-05	0	0	0	0	0	0	0	0	0	0	0	0	0	0	0	0
Acidobacteriota	Acidobacteriae	Acidobacteriales	Acidobacteriaceae__Subgroup_1	Acidipila_Silvibacterium	unclassified_Acidipila_Silvibacterium	0	0	0	0	0	0	0	0	0	0	0	0	0	0	0	0	0	0	0	0	0	0	0	0	0	0	0	4.14794e-05	0	0	0	0	0	0	0	9.39909e-05	0	0	0	0	0	0	0	0
Acidobacteriota	Acidobacteriae	Acidobacteriales	Acidobacteriaceae__Subgroup_1	Edaphobacter	unclassified_Edaphobacter	0	0	0	0	0	0	0	0	0	0	0	0	0	0	0	0	0	0	0	0	0	0	0	0	1.81755e-05	0	0	0	5.2615e-05	0	0	0	0	0	0	0	0	0	0	0	0	0	0	0
Acidobacteriota	Acidobacteriae	Acidobacteriales	Acidobacteriaceae__Subgroup_1	Granulicella	unclassified_Granulicella	0	0	0	0	0	0	0	0	0	0	0	0	0	0	0	0	0	0	0	0	0	0	0	0	0	0	0	0	0	0	0	0	0	0	0	0	0	4.39258e-05	0	0	0	0	0	0
Acidobacteriota	Acidobacteriae	Acidobacteriales	Acidobacteriaceae__Subgroup_1	unclassified_Acidobacteriaceae__Subgroup_1	unclassified_Acidobacteriaceae__Subgroup_1	0	0	0	0	0	0	0	0	0	0	0	0	0	0.000114763	0	0	0	0	0	0	0	0	0	0	0	0	0	0	0	0	0	0	0	1.55181e-05	0	6.26606e-05	0	0	0	0	0	0	0	0
Acidobacteriota	Acidobacteriae	Acidobacteriales	Koribacteraceae	Candidatus_Koribacter	unclassified_Candidatus_Koribacter	0	0	0	0	0	0	0	0	0	0	0	1.37842e-05	0	0	0	0	0	0	0	0	0	0	0	0	0	0	0	0	0	4.36516e-05	0	0	0.000102675	0	0	0	0	0	0	0	0	0	0	0
Acidobacteriota	Acidobacteriae	Acidobacteriales	unclassified_Acidobacteriales	unclassified_Acidobacteriales	unclassified_Acidobacteriales	0	0	0	0	0	0	0	0	0	0	0.000319279	0	4.87591e-05	0.00018649	0	0	0	0	0	0	0	0	6.32338e-05	0	0	0	0	0	6.57687e-05	0	0	7.62625e-05	0.000171124	0.000170699	0.000200517	0.000219312	0.000264303	0.0004539	4.13639e-05	0.000373068	0.000103025	0	0	0
Acidobacteriota	Acidobacteriae	Acidobacteriales	unclassified_Acidobacteriales	uncultured_forest_soil_bacterium	unclassified_Acidobacteriales	0	0	0	0	0	0	0	0	0	0	0	0	0	0	0	0	0	0	0	0	0	0	0	0	0	0	0	9.67853e-05	0	0	0	0	0	0	0	0	0	5.85677e-05	0	0	0	0	0	0
Acidobacteriota	Acidobacteriae	Bryobacterales	Bryobacteraceae	Bryobacter	unclassified_Bryobacter	0	0	0	0	0	0	0	0	0.000100906	0	0	0	0	5.73814e-05	0	0	0	0	0	6.1106e-05	0	0	0	5.90888e-05	0	0	0	0	0.000223614	0.000145505	0.00017089	0.000228788	8.55622e-05	0.000155181	0.000140362	6.26606e-05	0	5.85677e-05	0	0	0	0	0	4.15685e-05
Acidobacteriota	Acidobacteriae	Bryobacterales	Bryobacteraceae	Bryobacter	uncultured_Acidobacteria_bacterium	0	0	0	0	0	0	0	0	0	0	0	0	0	4.3036e-05	0	0	0	0	0	0	0	0	0	0	0	0	0	0	0	0	0	0	0	0	0	0	0	0	0	0	0	0	0	0
Acidobacteriota	Acidobacteriae	Solibacterales	Solibacteraceae	Candidatus_Solibacter	unclassified_Candidatus_Solibacter	0	0	0	0	7.7641e-05	0	0	0	0	0	7.09509e-05	0	0	4.3036e-05	0	0	0	0	0	0	0	0	0	0	0	0	0	0	0.000197306	0	0	0	0	0	0	0	0	0	4.13639e-05	8.88257e-05	0.00012363	0	0	0
Acidobacteriota	Acidobacteriae	Subgroup_13	unclassified_Subgroup_13	unclassified_Subgroup_13	unclassified_Subgroup_13	0	0	0	0	0	0	0	0	0	0	0.000106426	5.51367e-05	6.50121e-05	0	0	0	0	0	0	0	0	0	0	0	0	0	0	0	0	0	0	0	0	6.20723e-05	6.01552e-05	0	0	0	0	0	0	0	0	0
Acidobacteriota	Acidobacteriae	Subgroup_13	uncultured_Holophaga_sp.	uncultured_Holophaga_sp.	uncultured_Holophaga_sp.	0	0	0	0	0	0	0	0	0	0	0	0	0	0	0	0	0	0	0	0	0	0	0	0	0	0	0	0	0	0	0	0	0	0	0	0	0	0	0	5.32954e-05	0	0	0	0
Acidobacteriota	Acidobacteriae	Subgroup_2	unclassified_Subgroup_2	unclassified_Subgroup_2	unclassified_Subgroup_2	0	0	0	0	0	0	0	0	7.56792e-05	0	0	0	0	0	0	0	0	0	0	0	0	0	0	0	0	0	0	4.14794e-05	0	0	0	0	0	0	0	0	0	0	0	0	0	0	0	0
Acidobacteriota	Acidobacteriae	Subgroup_2	uncultured_Acidobacteria_bacterium	uncultured_Acidobacteria_bacterium	uncultured_Acidobacteria_bacterium	0	0	0	0	0	0	0	0	0	0	0	0	0	0	0	0	0	0	0	0	0	0	0	0	0	0	0	0	0	0	0	0	0	0	0	0	5.28606e-05	5.85677e-05	0	0	0	0	0	0
Acidobacteriota	Acidobacteriae	Subgroup_2	uncultured_eubacterium_WD298	uncultured_eubacterium_WD298	uncultured_eubacterium_WD298	0	0	0	0	0	0	0	0	0	0	0	0	0	0	0	0	0	0	0	0	0	0	0	0	0	0	0	0	0	0	0.000108748	0	0	0	0	0	0	0	0	0	0	0	0	0
Acidobacteriota	Acidobacteriae	Subgroup_2	uncultured_forest_soil_bacterium	uncultured_forest_soil_bacterium	uncultured_forest_soil_bacterium	0	0	0	0	0	0	0	0	0	0	0	0	0	0	6.61299e-05	0	0	0	0	0	0	0	0	0	0	0	0	9.67853e-05	0	0	0	0	6.84498e-05	0.000186217	8.02069e-05	7.83257e-05	0.000176202	0.000307481	0	0.000124356	6.18149e-05	0	0	0
Acidobacteriota	Acidobacteriae	unclassified_Acidobacteriae	unclassified_Acidobacteriae	unclassified_Acidobacteriae	unclassified_Acidobacteriae	0	0	0	0	0	0	0	0	0	0	0	0	0	0	0	0	0	0	0	0	0	0	0	0	0	0	0	0	0	0	0	4.57575e-05	0	0	0	0	0	0	0	0	0	0	0	0
Acidobacteriota	Aminicenantia	Aminicenantales	uncultured_Aminicenantes_bacterium	uncultured_Aminicenantes_bacterium	uncultured_Aminicenantes_bacterium	0	0	0	0	0	0	0	0	0	0	0	0	0	0	0	0	0	0	9.90119e-05	0	7.33945e-05	0	0	0	0	0	0	0	0	0	0	0	0	0	0	1.56651e-05	7.04809e-05	0	0	0	0	0	0	0
Acidobacteriota	Blastocatellia	11_24	uncultured_Acidobacteria_bacterium	uncultured_Acidobacteria_bacterium	uncultured_Acidobacteria_bacterium	0	0	0	0	0	0	0	0	0	0	0	0	0	0	0	0	0	0	0	0	0	0	0	0	0	0	0	4.14794e-05	0	0	0	0	0	0	0	0	0	0	0	0	0	0	0	0
Acidobacteriota	Blastocatellia	Blastocatellales	Blastocatellaceae	unclassified_Blastocatellaceae	unclassified_Blastocatellaceae	0	0	0	0	0	0	0	0	0.000100906	0	0	0	0	0	0	0	0	0	0	0	0	0	0	0	0	0	0	0	0	0	0	0	0	0	0	0	0	0	0	0	0	0	0	0
Acidobacteriota	Blastocatellia	Pyrinomonadales	Pyrinomonadaceae	RB41	unclassified_RB41	0	0	0	0	0	0	0	0	0.000327943	0	0	0	0	0	0	0	0	0	0	0	0	0	0	0	0	0	0	0	0	0	0	0	0	0	0	6.26606e-05	5.28606e-05	7.32097e-05	0	0	0	0	0	0
Acidobacteriota	Blastocatellia	Pyrinomonadales	Pyrinomonadaceae	RB41	uncultured_Acidobacteriaceae_bacterium	0	0	0	0	0	0	0	0	0	0	0	0	0	0	0	0	0	0	0	0	0	0	0	0	0	0	0	0	5.2615e-05	0	0	0	0	0	0	0	0	0	0	0	0	0	0	0
Acidobacteriota	Holophagae	Subgroup_7	unclassified_Subgroup_7	unclassified_Subgroup_7	unclassified_Subgroup_7	0	0	0	0	0	1.95408e-05	0	0	0	0	0	0	0	0	0	0	0	1.97539e-05	0	0	0	0	0	0	0	0	0	0	5.2615e-05	0	0	0	0	0	0	6.26606e-05	0	0.000102494	0	0	0	0	0	0
Acidobacteriota	Thermoanaerobaculia	Thermoanaerobaculales	Thermoanaerobaculaceae	Subgroup_10	unclassified_Subgroup_10	0	0	0	0	0	0	0	0	0	0	0	0	0	0	0	0	0	0	0	0	0	0	0	0	0	0	0	0	0	0	0	0	0	0	0	0	0	0.000102494	0	0	0	0	0	0
Acidobacteriota	Vicinamibacteria	Subgroup_17	unclassified_Subgroup_17	unclassified_Subgroup_17	unclassified_Subgroup_17	0	0	0	0	0	0	0	0	0	0	0	0	0	4.3036e-05	0	0	0	0	0	0	0	0	0	0	0	0	0	0	3.94612e-05	0	0	0	5.13373e-05	0	6.01552e-05	0	0	0	0	0	0	0	0	0
Acidobacteriota	Vicinamibacteria	Subgroup_17	uncultured_Acidobacteriales_bacterium	uncultured_Acidobacteriales_bacterium	uncultured_Acidobacteriales_bacterium	0	0	0	0	0	0	0	0	0	0	0	0	0	0	0	0	0	0	0	0	0	0	6.32338e-05	0	0	0	0	0	0	0	0	0	0	0	0	0	0	0	0	0	0	0	0	0
Acidobacteriota	Vicinamibacteria	Vicinamibacterales	Vicinamibacteraceae	Luteitalea	unclassified_Luteitalea	0	0	0	0	0	0	0	0	0	0	0	0	0	0	0	0	0	0	0	0	0	0	0	0	0	0	0	0	3.94612e-05	0	0	0	0	0	0	0	0	0	0	0	0	0	0	0
Acidobacteriota	Vicinamibacteria	Vicinamibacterales	Vicinamibacteraceae	Vicinamibacter	unclassified_Vicinamibacter	0	0	0	0	0	0	0	0	0	0	0	0	0	0	0	0	0	0	0	0	0	0	0	0	0	0	0	0	0	0	0	0	0	0	0	0	0	4.39258e-05	0	0	0	0	0	0
Acidobacteriota	Vicinamibacteria	Vicinamibacterales	Vicinamibacteraceae	unclassified_Vicinamibacteraceae	unclassified_Vicinamibacteraceae	0	0	0	0	6.21128e-05	0	0	0	0.000302717	0	0	1.37842e-05	0	4.3036e-05	0	0	0	0	0	0	0	0	0	5.90888e-05	0	5.96872e-05	0	0	0.000223614	0	4.66063e-05	3.0505e-05	0.000154012	0.000124145	0.000160414	0.000234977	0.000281923	0.000234271	0	0	0	0	0	0
Acidobacteriota	Vicinamibacteria	Vicinamibacterales	Vicinamibacteraceae	unclassified_Vicinamibacteraceae	uncultured_Acidobacteria_bacterium	0	0	0	0	0	0	0	0	0.000151358	0	0	0	0	0	0	0	0	0	0	0	0	0	0	0	0	0	0	0	0	0	0	0	0	0	0	0	0	0	0	0	0	0	0	0
Acidobacteriota	Vicinamibacteria	Vicinamibacterales	unclassified_Vicinamibacterales	unclassified_Vicinamibacterales	unclassified_Vicinamibacterales	0	0	0	0	0	0	0	0	0.000327943	0	0	0	0	8.60721e-05	0	0	0	5.92616e-05	7.92095e-05	0	0	0	0	0	0	0	0	0	0.000249921	8.73032e-05	0.000186425	0.000167778	6.84498e-05	7.75904e-05	6.01552e-05	0.000156651	0.000176202	0.000204987	0	0	0	0	0	0
Acidobacteriota	Vicinamibacteria	Vicinamibacterales	unclassified_Vicinamibacterales	uncultured_Acidobacterium_sp.	unclassified_Vicinamibacterales	0	0	0	0	0	0	0	0	0	0	0	0	0	0	0	0	0	0	0	0	0	0	0	0	0	0	0	0	0	0	0	0	5.13373e-05	0	0	0	0	0	0	0	0	0	0	0
Acidobacteriota	unclassified_Acidobacteriota	unclassified_Acidobacteriota	unclassified_Acidobacteriota	unclassified_Acidobacteriota	unclassified_Acidobacteriota	0	0	0	0	0	0	0	0	7.56792e-05	0	0	0	0	0	0	0	0	0	0	0	0	0	0	0	0	0	0	0	0	0	0	0	0	0	0	0	0	0	0	0	0	0	0	0
Actinobacteriota	Acidimicrobiia	IMCC26256	actinobacterium_BGR_43	unclassified_actinobacterium_BGR_43	unclassified_actinobacterium_BGR_43	0	0	0	0	0	0	0	0	0	0	0	0	0	0	0	0	0	0	0	0	0	0	0	0	0	0	0	0	0	0	0	0	0	4.65542e-05	0	0	0	0	0	0	0	0	0	0
Actinobacteriota	Acidimicrobiia	IMCC26256	unclassified_IMCC26256	unclassified_IMCC26256	unclassified_IMCC26256	0	0	0	0	0	0	0	0	0	0	0	0	0	0	0	0	0	0	0	0	0	0	0	0	0	0	0	0	0	0	0	4.57575e-05	0	0	0	0	0	4.39258e-05	0	0	0	0	0	0
Actinobacteriota	Acidimicrobiia	Microtrichales	Iamiaceae	Iamia	unclassified_Iamia	0	0	0	0	0	0	0	0	0	0	0	0	0	0	0	0	0	0	0	0	0	0	0	0	0	0	0	0	0	4.36516e-05	0	0	0	0	0	0	0	0	0	0	0	0	0	0
Actinobacteriota	Acidimicrobiia	Microtrichales	Ilumatobacteraceae	CL500_29_marine_group	unclassified_CL500_29_marine_group	0	0	0	0	0	0	2.13061e-05	0	0	0	0	0	0	0	0	0	0	0	0	0	0	0	0	0	0	0	0	0	1.31537e-05	1.45505e-05	1.55354e-05	4.57575e-05	0	1.55181e-05	0	0	0	1.46419e-05	0	0	0	0	0	0
Actinobacteriota	Acidimicrobiia	Microtrichales	Ilumatobacteraceae	CL500_29_marine_group	uncultured_Acidimicrobiia_bacterium	0	0	0	0	0	0	0	0	0.000302717	0	0	0	0	0	0	0	0	0	0	0	0	0	0	0	0	0	0	0	0	0	0	0	0	0	0	0	0	0	0	0	0	0	0	0
Actinobacteriota	Acidimicrobiia	Microtrichales	Microtrichaceae	unclassified_Microtrichaceae	unclassified_Microtrichaceae	0	0	0	0	0	0	0	0	0.000126132	0	0	0	0	0	0	0	0	0	0	0	0	0	0	0	0	0	0	0	0	0	0	0	0	0	0	0	0	0	0	0	0	0	0	0
Actinobacteriota	Acidimicrobiia	Microtrichales	unclassified_Microtrichales	unclassified_Microtrichales	unclassified_Microtrichales	0	0	0	0	0	0	0	0	0	0	0	0	0	0	0	0	0	0	0	0	0	0	0	0	0	0	0	0	3.94612e-05	0	0	6.101e-05	0	0	0	0	0	0	0	0	0	0	0	0
Actinobacteriota	Actinobacteria	Actinomycetales	Actinomycetaceae	Actinomyces	Actinomyces_dentalis	0	0	0	0	0	0	0	0	0	0	0	0	0	0	0	0	0	0	0	0	0	0	0	0	0	0	0	0	0	0	0	0	0	0	0	0	0	0	6.89398e-05	0	0	0	0	0
Actinobacteriota	Actinobacteria	Actinomycetales	Actinomycetaceae	Actinomyces	Actinomyces_graevenitzii	0	0	0	0	0	0	0	0	0	0	0	0	0	0	0	0	0	0	0	0	5.50459e-05	0	0	7.87851e-05	5.45266e-05	0	0	0	0	0.000727527	0	0	0	0	0	0	0	2.92839e-05	0	0	0	0	0	0
Actinobacteriota	Actinobacteria	Actinomycetales	Actinomycetaceae	Actinomyces	Actinomyces_israelii	0	0	0	0	0	0	0	0	0	0	0	0	0	0	4.95974e-05	0	0	0	0	0	0	0	0	0	0	0	0	0	0	0	0	0	0	0	0	0	0	0	0	0	0	0	0	0
Actinobacteriota	Actinobacteria	Actinomycetales	Actinomycetaceae	Actinomyces	Actinomyces_massiliensis	0	0	0	0	0	0	0	0	0.000100906	0	0	0	0	0	0	0	0	0	0	0	0	0	0	0	0	0	0	0	0	0	0	0	0	0	0	0	0	0	0	0	0	0	0	0
Actinobacteriota	Actinobacteria	Actinomycetales	Actinomycetaceae	Actinomyces	Actinomyces_pacaensis	0	0	0	0	0.000310564	0	0	0	0	0	0	0	0	0	0	0	0	0	0	0	0	0	0	0	0	0	0.000165399	0.000718977	0	0	0	0	0	0	0	0	0	0	0	0	0	0	0	0
Actinobacteriota	Actinobacteria	Actinomycetales	Actinomycetaceae	Actinomyces	Actinomyces_sp._oral_taxon_414	0	0	0	0	0	0	0	0	0	0	0	0	0	0	0	0	0	0	0	0	0	0	0	0	0	0	9.18881e-05	0	0	0	0	0	0	0	0	0	0	0	0	0	0	0	0	0
Actinobacteriota	Actinobacteria	Actinomycetales	Actinomycetaceae	Actinomyces	Actinomyces_sp._oral_taxon_448_str._F0400	0	0	0	0	0	0	0	0	0	0	0	0	0	0	0	0	0	0	0	0	0	0	0	0.000177267	0	0	0	0.000193571	0	0	0	0	0	0	0	0	0	0	0	0	0	0	0	0
Actinobacteriota	Actinobacteria	Actinomycetales	Actinomycetaceae	Actinomyces	Actinomyces_sp._oral_taxon_897	0	0	0	0	0	0	0	0	0	0	0	0	0	0	0	0	0	0	0	0	0	0	0	0	0	0	7.35105e-05	0	0	0	0	0	0	0	0	0	0	0	0	0	0	0	0	0
Actinobacteriota	Actinobacteria	Actinomycetales	Actinomycetaceae	Actinomyces	Schaalia_odontolytica	0.00039972	0.000305431	0	0	0	0	0	0	0	0.000188773	0.000354755	0.000206763	0.000650121	0.00156364	0.000743962	0.000527257	0.000133703	0	0	0.000387005	0.000513761	0.000210361	0	0.00129995	0.000727022	0	0.000257287	0.00109229	0.000407766	0.00176061	0.000139819	0.000716868	0	0	0	0.000156651	0.00121579	0.000688171	0.000441215	0.000195417	0.000989038	0	0	0.000526535
Actinobacteriota	Actinobacteria	Actinomycetales	Actinomycetaceae	Actinomyces	unclassified_Actinomyces	0	0.000305431	0	0	6.21128e-05	7.81632e-05	0	0.00011585	0	0	0.000283804	0.00082705	0	0.000315598	0.00033065	0.000207137	0	0.000276554	0.000356443	0.000142581	0	0	8.43117e-05	0.000590888	0	0.000338228	7.35105e-05	0.0012029	0	0.000712976	3.10709e-05	0	0	9.31084e-05	0	0	0.000599087	0.000234271	0	3.55303e-05	0	9.53343e-05	0	0.000623528
Actinobacteriota	Actinobacteria	Actinomycetales	Actinomycetaceae	Mobiluncus	Mobiluncus_curtisii	0	0	0	0	0	0	0	0	0	0	0	0	0	0	0	0	0	0	0	0	0	0	0	0	0	0	0	0	0	0	0	0	5.13373e-05	0	0	0	0	0	0	0	0	0	0	0
Actinobacteriota	Actinobacteria	Actinomycetales	Actinomycetaceae	Mobiluncus	unclassified_Mobiluncus	0	0	0	0	0	0	0	0	0	0	0	0	0	0	0	0	0	1.97539e-05	0	0	1.83486e-05	0	0	0	0	0	0	0	0	0	0	0	0	0	0	0	0	0	0	0	0	0	0	0
Actinobacteriota	Actinobacteria	Bifidobacteriales	Bifidobacteriaceae	Alloscardovia	Alloscardovia_omnicolens	0	0	0	0	0	0	0	0	0	0	0	0.000137842	0	0	0	0	0	0	0	0	0	0	0	9.84814e-05	0	0	0	0.000110612	0	0	0	0	5.13373e-05	0	0	0	0	0	0	0	0	0	0	0
Actinobacteriota	Actinobacteria	Bifidobacteriales	Bifidobacteriaceae	Bifidobacterium	Bifidobacterium_animalis	0	0	0	0	0	0	0.000127836	0	0	0	0	0	0	0	0	0	0	0	0	0	0	0	0	0	0	0	0	0	0	0	0	0	0	0	0	0	0	0	0	0	0	0	0	0
Actinobacteriota	Actinobacteria	Bifidobacteriales	Bifidobacteriaceae	Bifidobacterium	Bifidobacterium_bifidum	0	0	0.000907005	0	0	0	0	0	0.00234606	0.00188773	0	0.00321171	0.000617615	0	0	0	0	0	0	0	0	0	0	0.00653917	0	0.000179062	0	0	0	0	0	0.000777878	0	0	0	0.00200514	0	0	0	0	0.00171021	0	0.00073377	0.00699737
Actinobacteriota	Actinobacteria	Bifidobacteriales	Bifidobacteriaceae	Bifidobacterium	Bifidobacterium_dentium	0	0	0.00032012	0	0	0	0	0	0.00320375	0	0	0	0	0	0	0	0	0	0	0	0	0	0	0.000453015	0.00016358	0.000358123	0	0	0	0	0.000403921	0	0.00083851	0	0	0	0	0	0	0	0	0	0	0
Actinobacteriota	Actinobacteria	Bifidobacteriales	Bifidobacteriaceae	Bifidobacterium	Bifidobacterium_longum	0.000224843	0.00872387	0	0.00875631	0.0768801	0.00906693	0	0.217045	0.00638228	0.0048373	0.0340564	0.0312625	0.016318	0.000243871	0.0196736	0.00203371	0	0.00126425	0	0.0020776	0.00278899	0.00061196	0	0.00809517	0.00977844	0	0	0.036018	0	0	0.00374404	0	0	0.00581928	0.00439133	0	0.000599087	0.00120064	0.0629145	0	0.00488338	0.00522432	0.00284336	0.215519
Actinobacteriota	Actinobacteria	Bifidobacteriales	Bifidobacteriaceae	Bifidobacterium	Bifidobacterium_pullorum	0	0	0	0	0	0	0	0	0	0	0	0	0	0	0	0	0	0	0	0	0	0	0	0	0	0	0	0.000331835	0	0	0	0	0	0	0	0	0	0	0	0	0	0	0	0
Actinobacteriota	Actinobacteria	Bifidobacteriales	Bifidobacteriaceae	Bifidobacterium	unclassified_Bifidobacterium	0.000649545	0.0451847	0.0145921	0.0500413	0.00147518	0.0863117	0.00230105	0.175108	0.0391766	0.0107836	0.0464729	0.0741726	0.0575845	0.000243871	0.0148958	0.0323887	0.0813584	0.000434585	0.00360403	0.00993991	0.025945	0.000420722	0.018928	0.0620433	0	0.00459592	0.0010659	0.000594539	0.00292013	0.000174606	0	0	0.000598936	0.0386555	0.0113894	0.00778558	0.000405265	0.00856553	0.000441215	0.0397051	0.000350284	0.0629588	0.0379909	0.0344742
Actinobacteriota	Actinobacteria	Bifidobacteriales	Bifidobacteriaceae	Bifidobacterium	uncultured_bacterium__human_infant__S6C	0	0	0	0	0	0	0	0	0	0	5.32132e-05	0	0	0	0	0	0	0	0	0	0	0	0	0	0	0	0	0	0	0	0	0	0	0	0	0	0	0	0	0	0	0	0	0
Actinobacteriota	Actinobacteria	Bifidobacteriales	Bifidobacteriaceae	Parascardovia	Parascardovia_denticolens	0	0	0	0	0	0	0	0	0	0	0	0	0	0	0	0	0	0	0	0	0	0	0	0	0	0	0	4.14794e-05	0	0	0	0	0	0	0	0	0	0	0	0	0	0	0	0
Actinobacteriota	Actinobacteria	Bifidobacteriales	Bifidobacteriaceae	Scardovia	Scardovia_wiggsiae	0	0	0	0	0	0	0	0	0	0	0	0	0	0	0	0	0	0	0	0	0	0	0	0	0	0	0	0.000165918	0	0	0	0	0	6.20723e-05	0	0	0	0	0	0	0	0	0	0
Actinobacteriota	Actinobacteria	Bifidobacteriales	Bifidobacteriaceae	unclassified_Bifidobacteriaceae	unclassified_Bifidobacteriaceae	0	0	2.66766e-05	1.8357e-05	0	0	0	3.86167e-05	0.000882924	0	5.32132e-05	0	0	0	0	7.53225e-05	0	0	0	0	0	0	0	0	0	0	0	0	0	0	0	0	0	0	0	0	0	0	0	0	0	0	0	0
Actinobacteriota	Actinobacteria	Corynebacteriales	Corynebacteriaceae	Corynebacterium	Corynebacterium_argentoratense	0	0	0.000133383	0	0	0	0	0	0	0	0	0	0	0	0	9.41531e-05	0	0	0	0	0	0	0	0	0	0	0	0	0	0	0	0	0	0	0	0	0	0	0	0	0	0	0	0.00018013
Actinobacteriota	Actinobacteria	Corynebacteriales	Corynebacteriaceae	Corynebacterium	Corynebacterium_bacterium_AIR_NUS_08	0	0	0	0	0	0	0	0	0.00035317	0	0	0	0	0	0	0	0	0	0	0	0	0	0	0	0	0	0	0	0	0	0	0	0	0	0	0	0	0	0	0	0	0	0	0
Actinobacteriota	Actinobacteria	Corynebacteriales	Corynebacteriaceae	Corynebacterium	Corynebacterium_durum	0	0	0	0	0	0	0	0	0	0	0	8.2705e-05	0	0	0	0	0	0	0	0	0	0	0	9.84814e-05	0	0	0	5.53059e-05	0	0	0	0	0	0	0	0	0	0	0	0	0	0	0	0
Actinobacteriota	Actinobacteria	Corynebacteriales	Corynebacteriaceae	Corynebacterium	Corynebacterium_propinquum	0	0	0	0	0	0	0	0	0	0	0	0	0	0	0	0	0	0	0	0	0	0	0	0	0	0	0	0	0	0	0	0	0	0	0	0	0	0	0.000110304	0	0	0	0	0
Actinobacteriota	Actinobacteria	Corynebacteriales	Corynebacteriaceae	Corynebacterium	Corynebacterium_resistens	0	0	0	0	0	0	0	0	0	0	0	0	0	0	0	0	0	0	0	0	0	0	0	0	0	0	0	0.00248877	0	0	0	0	0	0	0	0	0	0	0	0	0	0	0	0
Actinobacteriota	Actinobacteria	Corynebacteriales	Corynebacteriaceae	Corynebacterium	Corynebacterium_stationis	0	0	0	0	0	0	0	0	0	0	0	0	0	0	0	0	0	0	0	0	0	0	0	0.000118178	0	0	0	0	0	0	0	0	0	0	0	0	0	0	0	0	0	0	0	0
Actinobacteriota	Actinobacteria	Corynebacteriales	Corynebacteriaceae	Corynebacterium	Corynebacterium_urealyticum	0	0	0	0	0	0	0	0	0	0	0	0	0	0	0	0	0	0	0	0	0	0	0	0	0	0	0	0	0	0	0	0	0	0	0	0	0	0	9.65158e-05	0	0	0	0	0
Actinobacteriota	Actinobacteria	Corynebacteriales	Corynebacteriaceae	Corynebacterium	unclassified_Corynebacterium	0	0	0	0	0	0	0	0	0	0	0	0	1.6253e-05	5.73814e-05	6.61299e-05	0	0	0	0	0	0.00012844	0	0	0	0	0	0	0.00689941	0	0	0	0	0	0	0	3.13303e-05	0	5.85677e-05	9.65158e-05	0	0.0425492	0	0	0
Actinobacteriota	Actinobacteria	Corynebacteriales	Corynebacteriaceae	Lawsonella	unclassified_Lawsonella	0	0	0	0	0	0	0	0	0	0	0	0	0	0	0	0	0	0	0	0	0	0	0	0	0	0	0	0	0	4.36516e-05	0	0	0	0	0	0	5.28606e-05	0	0	0	0	0	0	0
Actinobacteriota	Actinobacteria	Corynebacteriales	Dietziaceae	Dietzia	unclassified_Dietzia	4.9965e-05	0	0	0	0.000108697	0	0	7.72335e-05	0	0	0	0.000137842	0	0.000100417	3.3065e-05	0	0.000167129	0	0	2.03687e-05	0	5.73712e-05	0	0	0	0	0	0.000262703	0	0	0	0	0	0	0	0	0	0	8.27278e-05	0	0.000144235	1.90669e-05	0	0.000166274
Actinobacteriota	Actinobacteria	Corynebacteriales	Mycobacteriaceae	Mycobacterium	unclassified_Mycobacterium	0	0	0	0	0	0	0	0	0	0	0	0	0	0	0	0	0	0	0	0	0	0	0	0	0	0	0	0	0	0	0	0	0	0	6.01552e-05	0	0	0	0	0	0	0	0	0
Actinobacteriota	Actinobacteria	Frankiales	Geodermatophilaceae	Blastococcus	unclassified_Blastococcus	0	0	0	0	0	0	0	0	0	0	0	0	0	0	0	0	0	0	0	0	0	0	0	5.90888e-05	0	0	0	0	0	4.36516e-05	0	0	0	0	0.000280724	0	0	0	0	0	0	0	0	0
Actinobacteriota	Actinobacteria	Frankiales	Geodermatophilaceae	Geodermatophilus	unclassified_Geodermatophilus	0	0	0	0	0	0	0	0	0	0	0	0	0	0	0	0	0	0	0	0	0	0	6.32338e-05	0	0	0	0	0	0	0	0	0	0	0	0	0	0.000317164	0	0	0	0	0	0	0
Actinobacteriota	Actinobacteria	Frankiales	Geodermatophilaceae	Modestobacter	unclassified_Modestobacter	0	0	0	0	0	0	0	0	0	0	0	0	0	0	0	0	0	0	0.000118814	0	0	0	0	0	0	0	0	0	0	0	0	0	0	9.31084e-05	0	0	0	0.000351406	0	0	0	0	0	0
Actinobacteriota	Actinobacteria	Frankiales	Geodermatophilaceae	unclassified_Geodermatophilaceae	unclassified_Geodermatophilaceae	0	0	0	0	0	0	0	0	0	0	0	0	0	0	0	0	0	0	0	0	0	0	0	0	0	0	0	0	0	0.000378314	0	4.57575e-05	0	0	0	0.000469954	0	0.000571035	0	0	0	0	0	0
Actinobacteriota	Actinobacteria	Glycomycetales	Glycomycetaceae	Glycomyces	unclassified_Glycomyces	0	0	0	0	0	0	0	0	0	0	0	0	0	0	0	0	0	0	0	0	0	0	0	0	0	0	0	0	3.94612e-05	0	0	0	0	0	0	0	0	0	0	0	0	0	0	0
Actinobacteriota	Actinobacteria	Micrococcales	Bogoriellaceae	Georgenia	unclassified_Georgenia	0	0	0	0	0.000108697	0	0	0.000154467	0	0	0	0	0.00016253	0	0	0	0	0	0.000118814	0.000142581	7.33945e-05	0.000191237	8.43117e-05	0	7.27022e-05	0	7.35105e-05	0	0	0	0	0	0	0	0	0	0	0	0	0	0	0	0	0
Actinobacteriota	Actinobacteria	Micrococcales	Cellulomonadaceae	Cellulomonas	unclassified_Cellulomonas	0	0	0	0	0	0	0	0	0	0	0	0	0	0	0	0	0	0	0	0	0	0	0	0	0	0	0	0	0	0.000101854	0	0	6.84498e-05	0	0	0	0	0.000102494	0	0	0	0	0	0
Actinobacteriota	Actinobacteria	Micrococcales	Dermabacteraceae	Brachybacterium	unclassified_Brachybacterium	0	0	0	0	0	0	0	0	0.000126132	0	0	0	0	0	0	0	0	0	0	0	0	0	0	0	0	0	0	0	0	0	0	0	0	0	0	0	0	0	0	0	0	0	0	0
Actinobacteriota	Actinobacteria	Micrococcales	Microbacteriaceae	Curtobacterium	unclassified_Curtobacterium	0	0	0	0	0	0	0	0	0	7.07898e-05	0	0	0	0	0	0	0	0	0	0	0	0	0	0	0	0	0	0	0	0	0	0	0	0	0	0	0	0	0	0	0	0	0	0
Actinobacteriota	Actinobacteria	Micrococcales	Microbacteriaceae	Microbacterium	unclassified_Microbacterium	0	0	0	0	0	0	0	0	0	0	0	0	0	0	0	0	0	0	0	0	0	7.6495e-05	0	0	0	0	0	0	0	0	0	0	0	0	0	0	0	0	0	0	0	0	0	0
Actinobacteriota	Actinobacteria	Micrococcales	Microbacteriaceae	unclassified_Microbacteriaceae	unclassified_Microbacteriaceae	0	0	0	0	0	0	0	0	0	0	0	0	0	0	0	0	0	0	0	0	0	0	0	0	0	0	0	0	0	8.73032e-05	7.76771e-05	9.1515e-05	0	0	0	0	0	0.000131777	0	0	0	0	0	0
Actinobacteriota	Actinobacteria	Micrococcales	Micrococcaceae	Arthrobacter	unclassified_Arthrobacter	0	0	0	0	0	0	0	0	0	0	0	0	0	0	0	0	0	0	0	0	0	0	0	0	0	0	0	0	0	0	0	0.00024404	0.000102675	0.000155181	0	0.000172317	0	0.000204987	0	7.10606e-05	0	0	0	0
Actinobacteriota	Actinobacteria	Micrococcales	Micrococcaceae	Kocuria	unclassified_Kocuria	0	0	0	0	0	0	0	0	0	0	0	0	0	0	0	0	0	0	0	8.14747e-05	0	0	0	0	0	0	0	0	0	0.000451067	0.000201961	0	0	0	0.000280724	0.000328968	0	0.000571035	0	0	0	0	0	0
Actinobacteriota	Actinobacteria	Micrococcales	Micrococcaceae	Rothia	Rothia_mucilaginosa	0.00232337	0	0	0	0	0	0	0	0	0	0	0	0	0	0	0	0	0	0	0	0	0	0.000189701	0	0	0	0	0	0	0	0	0.00132697	0	0.000418988	0	0	0.000211443	0.000981009	0	0	0.000473914	0	7.3377e-05	0.000692809
Actinobacteriota	Actinobacteria	Micrococcales	Micrococcaceae	Rothia	unclassified_Rothia	0.000124913	0.00316885	0.000346796	0	4.65846e-05	0	0.000788324	0.00071441	0	0	0.000443443	0.000124058	0	0	0.000148792	0.00161943	8.35645e-05	0.000770401	0.000237628	0.000692535	0.000110092	9.56187e-05	6.32338e-05	0.000649977	9.08777e-05	0.000517289	0.00038593	0.000262703	0.000223614	0.0027355	0	0.00018303	0.0001369	7.75904e-05	0	0	0.00308354	0.000131777	0	0	0	0.000171602	0	0
Actinobacteriota	Actinobacteria	Micrococcales	Micrococcaceae	unclassified_Micrococcaceae	unclassified_Micrococcaceae	0	0	0	0	0	9.7704e-05	0	0	0.00027749	0	0	0	0.000113771	0	0	0	0	0	0	0	0	0	0	0	7.27022e-05	0	0	0	0	0.000116404	0.000108748	0.000228788	5.13373e-05	0.000201735	8.02069e-05	0	0.000264303	0.000131777	0	0	0	0	0	0
Actinobacteriota	Actinobacteria	Micrococcales	unclassified_Micrococcales	unclassified_Micrococcales	unclassified_Micrococcales	0	0	0	0	0	0	0	0	0	0	0	0	0	4.3036e-05	0	0	0	0	0	0	0	0	0	0	0	0	0	0	0	0	0	0	0	0	0	0	0	0	0	5.32954e-05	0	0	0	4.15685e-05
Actinobacteriota	Actinobacteria	Micromonosporales	Micromonosporaceae	unclassified_Micromonosporaceae	unclassified_Micromonosporaceae	0	0	0	0	0	0	0	0	0.000252264	0	0	0	0	0	0	0	0	0	0	0	0	5.73712e-05	0	0	0	0	0	4.14794e-05	0	0	0.000124283	7.62625e-05	0	0	0	6.26606e-05	0	0.000102494	0	0	0	0	0	0
Actinobacteriota	Actinobacteria	Nitriliruptorales	Nitriliruptoraceae	unclassified_Nitriliruptoraceae	unclassified_Nitriliruptoraceae	0	0	0	0	0	0	0	0	0	0	0	0	1.6253e-05	1.43453e-05	0	0	3.34258e-05	0	0	0	0	0	0	0	0	0	0	2.7653e-05	0	1.45505e-05	0	0	0	0	0	4.69954e-05	0	0	0	0	0	0	0	0
Actinobacteriota	Actinobacteria	Propionibacteriales	Nocardioidaceae	Kribbella	unclassified_Kribbella	0	0	0	0	0	0	0	0	0	0	1.77377e-05	0	0	0	0	0	0	0	0	0	0	0	0	0	0	0	0	0	6.57687e-05	0	0	4.57575e-05	0	0	0	0	0	0	0	0	0	0	0	0
Actinobacteriota	Actinobacteria	Propionibacteriales	Nocardioidaceae	Nocardioides	unclassified_Nocardioides	0	0	0	0	0	0	0	0	0.000327943	0	0	0	0	0	0	0	0	0	0	0	0	0	0	0	0	0	0	0	6.57687e-05	4.36516e-05	0	4.57575e-05	0	4.65542e-05	0	0	0	0	0	0	0	0	0	0
Actinobacteriota	Actinobacteria	Propionibacteriales	Propionibacteriaceae	unclassified_Propionibacteriaceae	uncultured_Propionibacteriaceae_bacterium	0	0	0	0	0	1.95408e-05	2.13061e-05	0	0	0	0	0	0	0	0	0	0	0	0	0	0	0	0	0	0	0	0	0	0	0	0	0	0	0	0	0	0	0	0	0	0	0	1.83442e-05	0
Actinobacteriota	Actinobacteria	Pseudonocardiales	Pseudonocardiaceae	Pseudonocardia	unclassified_Pseudonocardia	0	0	0	0	0	0	0	0	0	0	0	0	0	4.3036e-05	0	0	0	0	0	0	0	0	0	0	0	0	0	0	0	0	0	0	0	0	0	0	0	0	0	0	0	0	0	0
Actinobacteriota	Actinobacteria	Pseudonocardiales	Pseudonocardiaceae	unclassified_Pseudonocardiaceae	unclassified_Pseudonocardiaceae	0	0	0	0	0	0	0	0	0	0	0	0	0	0	0	0	0	0	0	0	0	0	0	0	0	0	0	0	0	0	0	0	0	0	0	0	0	5.85677e-05	0	0	0	0	0	0
Actinobacteriota	Actinobacteria	Streptomycetales	Streptomycetaceae	Streptomyces	unclassified_Streptomyces	0	0	0	0	4.65846e-05	0	0	0	0	0	0	0	0	0	0	0	0	0	0	0	0	0	0.00010539	0	0	0	0	6.91324e-05	0.00010523	0	0	7.62625e-05	5.13373e-05	0	0	0	0	0	0	0	0	0	0	0
Actinobacteriota	Actinobacteria	Streptosporangiales	Thermomonosporaceae	Actinomadura	unclassified_Actinomadura	0	0	0	0	0	0	0	0	0	0	0	0	0	0	0	0	0	0	0	0	0	0	0	0	0	0	0	0	0	0.000101854	0	0.00018303	0	0	0	0	0	0	0	0	0	0	0	0
Actinobacteriota	Actinobacteria	Streptosporangiales	Thermomonosporaceae	unclassified_Thermomonosporaceae	unclassified_Thermomonosporaceae	0	0	0	0	0	0	0	0	0	0	0	0	0	0	0	0	0	0	0	0	0	0	0	0	0	0	0	0	0.000236767	0	0.000108748	0	0	0	0	0	0	0	0	0	0	0	0	0
Actinobacteriota	Actinobacteria	unclassified_Actinobacteria	unclassified_Actinobacteria	unclassified_Actinobacteria	unclassified_Actinobacteria	0	7.63577e-05	0	0	0	0	0	0	0	0	0	0	0	0	0	0	0	0	0	0	0	0	0	0	0	0	0	0	0	5.82021e-05	0	0	5.13373e-05	0.000155181	0	0.000109656	0	0	0	0.000106591	0	0	0	0
Actinobacteriota	Coriobacteriia	Coriobacteriales	Atopobiaceae	Atopobium	Fannyhessea_vaginae	0	0	0	0	0	0	0	0	0	0	0	0	0	0	0	0	0	0	0	0	0	0	0	0	0	0	0	0	0	0	0	0	0	0	0	0	0	0	0	0	0.000741779	0	0	0
Actinobacteriota	Coriobacteriia	Coriobacteriales	Atopobiaceae	Atopobium	Lancefieldella_parvula	0	0	0	0	0	0	0	0	0	0	0.000124164	0	0.000178783	0	0.00013226	0	0	0	0	0	0	0	0	0	0	1.98957e-05	0	0	0	0	0	0	0	0	0	0	0	0	0	0	0	0	0	0
Actinobacteriota	Coriobacteriia	Coriobacteriales	Atopobiaceae	Atopobium	unclassified_Atopobium	0.000124913	9.54472e-05	0	0	0	0	0	0	0	0	0	0.000578935	0	0.00021518	0	0.000207137	0	0.000237046	0	0	5.50459e-05	0	0	0.000177267	5.45266e-05	0	0	0.00023505	7.89224e-05	0.000494718	0	0.000213535	0	0	0	0	0.000281923	0.000175703	0	0.000106591	0.0012569	0	0	8.3137e-05
Actinobacteriota	Coriobacteriia	Coriobacteriales	Atopobiaceae	Coriobacteriaceae_UCG_002	unclassified_Coriobacteriaceae_UCG_002	0	0	0	0	0	0.000371275	0	5.79251e-05	0	0	0	0	0	0	0	0	0	0	0	0	0	0	0	0	7.27022e-05	0	0	0	0	0	0	0	0	0	0	0	0	0	0	0	0	0	0	0
Actinobacteriota	Coriobacteriia	Coriobacteriales	Atopobiaceae	Olsenella	Olsenella_profusa	0	0	0	0	0	0	0	0	0	0	0	0	0	0	0	0	0	0	0	0	0	0	0	0	0	0	0	0	0	0	0	0	0	0	0	0	0	0	0	0	0.000185445	0	0	0
Actinobacteriota	Coriobacteriia	Coriobacteriales	Atopobiaceae	Olsenella	Olsenella_sp._GAM18	0	0	0	0	0	0	0	0	0	0.00160457	0	0	0	0	0	0	0	0	0	0	0	0	0	0	0	0	0	0	0	0	0	0	0	0	0	0	0	0	0	0	0	0	0	0
Actinobacteriota	Coriobacteriia	Coriobacteriales	Atopobiaceae	Olsenella	Olsenella_sp._oral_taxon_807	0	0	0	0	0	0	0	0	0	0	0	0	0	4.3036e-05	0	0	0	0	0	0	0	0	0	0	0	0	0	0	0	0	0	0	0	0	0	0	0	0	4.13639e-05	0	0	0	0	0
Actinobacteriota	Coriobacteriia	Coriobacteriales	Atopobiaceae	Olsenella	Tractidigestivibacter_scatoligenes	0	0	0.000773622	0.000146856	0.000139754	0.134206	0	0.0104265	0	0.000235966	0.000141902	0.000151626	0.000211289	0.00018649	0.000363715	0	0	0	0	0.000162949	0	0	6.32338e-05	0.000137874	5.45266e-05	0	0	9.67853e-05	0	0	4.66063e-05	0.000152525	0	0	6.01552e-05	0	0.000352404	0.000366048	8.27278e-05	0.158749	0	0	0	0
Actinobacteriota	Coriobacteriia	Coriobacteriales	Atopobiaceae	Olsenella	unclassified_Olsenella	0	0	0	0	0	0.00127015	0	0.00307003	0.000428849	0	0	0	0	0	0	0	0	0	3.96047e-05	0	0	0	0	0	0	0	0	0	0	0	0	0	0	0	0	0	0	0	0	0.000106591	8.24198e-05	0	0	0
Actinobacteriota	Coriobacteriia	Coriobacteriales	Atopobiaceae	unclassified_Atopobiaceae	unclassified_Atopobiaceae	0	0	0.000213413	0	4.65846e-05	0	0.00010653	0	0	0	0	0	0	0	0	0	0	0	0.00200004	0	0	0	8.43117e-05	5.90888e-05	0	0	0	0	0	0	0	0	0	0	0	0	0	4.39258e-05	0	0	0	0	0	0
Actinobacteriota	Coriobacteriia	Coriobacteriales	Coriobacteriaceae	Collinsella	Collinsella_tanakaei	0	0	0	0	0	0	0	0	0	0	0	0.000647856	0	0	0	0	0	0	0	0	0	0	0	0	0	0	0	0	0	0	0	0	0	0	0	0	0	0	0	0	0	0	0	0
Actinobacteriota	Coriobacteriia	Coriobacteriales	Coriobacteriaceae	Collinsella	[Collinsella]_massiliensis	0	0	0	0	0	0	0	0	0	0	0	0	0	0	0.000396779	0	0	0	0	0	0	0	0	0	0	0	0	0	0	0	0	0	0	0	0	0	0	0	0	0	0	0	0	0
Actinobacteriota	Coriobacteriia	Coriobacteriales	Coriobacteriaceae	Collinsella	unclassified_Collinsella	0.00224843	0.0066813	0.00312117	0.0178247	0.0588674	0.00771861	0.00451689	0.000154467	0.010923	0.00497888	0.00278482	0.0155072	0.0299868	0.00061685	0	0.00638358	0.0153257	0.00345693	0.00576249	0.00213871	0	0.00522078	0.00446852	0.0213311	0	0.00545143	0.00266476	0.0936606	0.00130222	0	0.000838913	0.00756524	0.00215617	0	0.00759961	0.00725296	0	7.32097e-05	5.51519e-05	8.88257e-05	0.0136817	0.00335577	0.000752114	0
Actinobacteriota	Coriobacteriia	Coriobacteriales	Coriobacteriales_Incertae_Sedis	Raoultibacter	unclassified_Raoultibacter	0	0	0	0	0	0	0	0	0	0	0	0	0	0	0	0	0	0	0	0	0	0	0	0	0	0	0	0	0	0	0	0	0	0	0	0	0	0	0	0	0.000473914	0	0	0
Actinobacteriota	Coriobacteriia	Coriobacteriales	Coriobacteriales_Incertae_Sedis	unclassified_Coriobacteriales_Incertae_Sedis	unclassified_Coriobacteriales_Incertae_Sedis	0	0.00034361	0	0	0	0	2.13061e-05	0	0	0.000117983	0	0	0	0	0	0	0	0	5.94071e-05	0	0	0	2.10779e-05	0.000827244	0	0	0	0	0.000894454	0	0	4.57575e-05	0	0	0.000220569	0	0	0	8.27278e-05	0	0	0	3.66885e-05	0
Actinobacteriota	Coriobacteriia	Coriobacteriales	Eggerthellaceae	Adlercreutzia	unclassified_Adlercreutzia	0	0	0	0	0	0	0	0	0	0	0	0	0	0	0	0	0	0	0.00033664	0.000101843	0	0.000325104	0	0.000669674	0	0	0	0	7.89224e-05	0	0	9.1515e-05	0	6.20723e-05	0	0	0	0	0	0	0	0	9.17212e-05	0
Actinobacteriota	Coriobacteriia	Coriobacteriales	Eggerthellaceae	CHKCI002	Coriobacteriaceae_bacterium_CHKCI002	0	0	0	0	0	0	0	0	0	0	0	0	0	0	0	0	0	0	0	0	0	0	0	0	0	0	0	9.67853e-05	0	0	0	0	0	0	0	0	0	0	0	0	0	0	0	0
Actinobacteriota	Coriobacteriia	Coriobacteriales	Eggerthellaceae	CHKCI002	unclassified_CHKCI002	0	0	0	0	0	0	0	0	0	0.000117983	0	0	0	0	0	0	0	0	0	0	0	0	0	0	0	0	0	0	0	0	0	0	0	0	0	0	0	0	0	0	0	0	0	0
Actinobacteriota	Coriobacteriia	Coriobacteriales	Eggerthellaceae	DNF00809	Berryella_intestinalis	0	0	0	0	0	0	0	0	0	0	0	0	0	0	0	0	0	0	0	0	0	0	0	0	0	0	0	0	0	0	0	0	0	0	0	0	0	0	0	0	0.00012363	0	0	0
Actinobacteriota	Coriobacteriia	Coriobacteriales	Eggerthellaceae	Denitrobacterium	Eggerthellaceae_bacterium_AT8	0	0	0	0	0	0.00025403	0	9.65419e-05	0	0.000660705	0	0	0	0	0	0	0	0	0	0	0	0	0	0	0	0	0	0	0	0	0	0	0	0	0	0	0	0	0	0	0	0	0	0
Actinobacteriota	Coriobacteriia	Coriobacteriales	Eggerthellaceae	Eggerthella	unclassified_Eggerthella	9.993e-05	0	0	0	0.000217395	0.000156326	0	0.00011585	0	0	0.000372492	4.13525e-05	6.50121e-05	5.73814e-05	0.000479442	0.000131814	0.000217268	0.000237046	0	0.000122212	0.000220183	0	0	0.000137874	0.000381686	0	0.000220531	0.00832354	0	0.000160056	0.000326244	0.000228788	6.84498e-05	0	0	0.000313303	0.000229063	0.00152276	0.0441215	8.88257e-05	0.00105085	0	0	0
Actinobacteriota	Coriobacteriia	Coriobacteriales	Eggerthellaceae	Enterorhabdus	unclassified_Enterorhabdus	0	0.000152715	0.000293443	7.34282e-05	0	0	0	0	0	0	0	0	0	0	0	0	0	0	0	0	0	0	0	0	0	0	0	0	0	0	0	6.101e-05	0	0	0.000100259	0	0	0	0	0	0	0	0	0
Actinobacteriota	Coriobacteriia	Coriobacteriales	Eggerthellaceae	Gordonibacter	Gordonibacter_pamelaeae	0	0	0	0	0	0	0	0	0	0	0	0	0	0	0	0.000131814	0	0	0	0	0	0	0	0.000256052	0	0	0	0.000857242	0	0	0	0	0	7.75904e-05	0	0	0	0	0.00144774	0	0	0	0	0
Actinobacteriota	Coriobacteriia	Coriobacteriales	Eggerthellaceae	Gordonibacter	Gordonibacter_urolithinfaciens	0	0	0	0	0	0	0	0	0	0	0	0	0	0	0	0	0	0	0	0	0	0	0	0	0	0	0	0.00136882	0	0	0	0	0	0	0	0	0	0	0	0	0	0	0	0
Actinobacteriota	Coriobacteriia	Coriobacteriales	Eggerthellaceae	Parvibacter	unclassified_Parvibacter	0	0	0	0	0	0	0	0	0	0	0	0	0	0	0	0	0	0	0	0	0	0	0	0	0	7.9583e-05	0	0	0	0	0	0	0	0	0	0	0	0	0	0	0	0	0	0
Actinobacteriota	Coriobacteriia	Coriobacteriales	Eggerthellaceae	Senegalimassilia	unclassified_Senegalimassilia	0.00029979	0	0.000826975	0	0	0	0.000575264	0	0	0	0	0	0	0	0	0	0	0	0	0	0	0	0.000316169	0.00291505	0	0	0	0	0	0	0	0	0	0	0.00240621	0	0	0	0	0	0.000144235	0.00118215	0.00047695	0
Actinobacteriota	Coriobacteriia	Coriobacteriales	Eggerthellaceae	Slackia	Slackia_isoflavoniconvertens	0	0	0	0	0	0	0	0	0.00141268	2.35966e-05	0	0	0	0	0	0	0	0	0	0	0	0.000592836	0.000969585	0	0	0	0	0	0	0	0	0	0	0	0	0	0	0	0	0	0	0	0	0
Actinobacteriota	Coriobacteriia	Coriobacteriales	Eggerthellaceae	Slackia	Slackia_piriformis	0	0	0	0	0	0	0	0	0	0.000165176	0	0	0	0	0	0	0	0	0	0	0	0	0	0	0	0	0	0	0	0	0	0	6.84498e-05	0	0	0	0	0	0	0	0	0	0	0
Actinobacteriota	Coriobacteriia	Coriobacteriales	Eggerthellaceae	Slackia	unclassified_Slackia	0	0	0	0	0	0	0	0	0	0	0	0	0	0	0	0	0	0	0	0	0	0	0	0	0	0	0	0	0	0	0	0	0	0	6.01552e-05	0	0	0	0	0	0	0	0	0
Actinobacteriota	Coriobacteriia	Coriobacteriales	Eggerthellaceae	unclassified_Eggerthellaceae	Enterococcus_casseliflavus	0	0	0	0	0	0	0	0	0	0	0	0	0	0	0	7.53225e-05	0	0	0	0	0	0	0	0	0	0	0	0	0	0	0	0	0	0	0	0	0	0	0	0	0	0	0	0
Actinobacteriota	Coriobacteriia	Coriobacteriales	Eggerthellaceae	unclassified_Eggerthellaceae	unclassified_Eggerthellaceae	0	0	0	0	0	0	0	0	0	0	0	0	0	0	0	0	0	0	0	0	0	0	0	0	0	0	0	6.91324e-05	0	0	0	0	0	0	0	0	0	0	0	0	0	0.000648273	0	0
Actinobacteriota	Coriobacteriia	Coriobacteriales	unclassified_Coriobacteriales	unclassified_Coriobacteriales	unclassified_Coriobacteriales	0	0	0	0	0	0	0	0	0.000403623	0.000212369	0	0	0	0	0	0	0	0	0.000118814	0	0	0	8.43117e-05	0	0	0	0	0	0	0	0	0.000335555	0	0	0.000601552	0	0	0	0	0	0	0	0.000220131	0
Actinobacteriota	Coriobacteriia	OPB41	unclassified_OPB41	unclassified_OPB41	unclassified_OPB41	0	0	0	0	0	0	0	0	0	0	0	0	0	0	0	0	0	0	5.94071e-05	0	0	0	0	0	0	0	0	0	0	0	0	0	0	0	0	0	0	0	2.75759e-05	0	0	0	0	0
Actinobacteriota	Coriobacteriia	OPB41	uncultured_Coriobacteriales_bacterium	uncultured_Coriobacteriales_bacterium	uncultured_Coriobacteriales_bacterium	0	0	0	0	0	0.000136786	0	0	0	0	0	0	0	0	0	0	0	0	0	8.14747e-05	0	0	0	0	0	0	0	0	0	0	0	0	0	0	0	0	0	0	0	0	0	1.90669e-05	0	0
Actinobacteriota	Thermoleophilia	Gaiellales	unclassified_Gaiellales	unclassified_Gaiellales	unclassified_Gaiellales	0	0	0	0	0	0	0	0	7.56792e-05	0	0	0	0	0.000100417	4.95974e-05	0	0	0	0	0	0	0	0	0	0	0	0	0	0	0	0	0	0.0001369	0.000170699	0.000340879	0.000219312	8.81011e-05	0	0	0.000106591	4.12099e-05	0	0	0
Actinobacteriota	Thermoleophilia	Solirubrobacterales	67_14	unclassified_67_14	unclassified_67_14	0	0	0	0	0	0	0	0	0	0	0	0	0	0	0	0	0	0	0	0	0	0	0	0	0	0	0	0	5.2615e-05	0	0	0	0	0	0	0	0	0	0	0	0	0	0	0
Actinobacteriota	Thermoleophilia	Solirubrobacterales	Solirubrobacteraceae	Solirubrobacter	unclassified_Solirubrobacter	0	0	0	0	0	0	0	0	7.56792e-05	0	0	0	0	0	0	0	0	0	0	0	0	0	0	0	0	0	0	0	0	0	0	0	0	0	0	0	0	0	0	0	0	0	0	0
Actinobacteriota	Thermoleophilia	Solirubrobacterales	Solirubrobacteraceae	unclassified_Solirubrobacteraceae	unclassified_Solirubrobacteraceae	0	0	0	0	0	0	0	0	0.000403623	0	0	0	0	0	0	0	0	0	0	0	0	0	0	0	0	0	0	0	0	0	0	0	0	0	0	0	0	0	0	0	0	0	0	0
Actinobacteriota	unclassified_Actinobacteriota	unclassified_Actinobacteriota	unclassified_Actinobacteriota	unclassified_Actinobacteriota	unclassified_Actinobacteriota	0	0	0	0	0	0	0	5.79251e-05	0.000378396	0	0	0	0	0	0	0	0	0	0	0	0	0	0	0	0	0	0	0	0	0	0	0	0	0	0	0	0	0	0	0	0	0	0	0
Bacteroidota	Bacteroidia	Bacteroidales	Bacteroidaceae	Bacteroides	Bacteroides_bacterium_NLAE_zl_H46	0	0	0	0	0	0	0	0	0	0	0	0	0	0	0	0	0	0	0	0	0	0	0	0	0	0	0	0	0	0	0	0	0	0	0.000100259	0	0	0	0	0	0	0	0	0
Bacteroidota	Bacteroidia	Bacteroidales	Bacteroidaceae	Bacteroides	Bacteroides_caccae	0	0.000992651	0	0.000972923	0	0	0.00266326	0	0	0	0	0	0.000243795	0	0	0	0	0	0.000970316	0.00346267	0.00293578	0	0.000463714	0.00206811	0	0	0	0	0.00218352	0	0	0	0	0	0	0	0.00105721	0.000307481	0.000468791	0	0	0	0.00181608	0
Bacteroidota	Bacteroidia	Bacteroidales	Bacteroidaceae	Bacteroides	Bacteroides_clarus	0.00102428	0	0	0	0.000403733	0	0	0	0.00368306	0	0	0	0	0	0	0	0	0	0	0	0	0	0	0	0.00138134	0	0.000974014	0	0	0	0	0	0	0	0.000100259	0	0	0	0	0	0	0	0	0
Bacteroidota	Bacteroidia	Bacteroidales	Bacteroidaceae	Bacteroides	Bacteroides_coprocola	0.000174878	0	0	0	4.65846e-05	0.000117245	0.000127836	0.00223977	0	0.000778688	0.000141902	0.000289468	0.116729	0.00539385	0	0.0448357	0.000133703	0.0672224	0.00033664	0.000224055	0.000605505	0.000286856	0.000210779	0	0.000418037	0.0613983	0.000183776	9.67853e-05	0.0164948	8.73032e-05	9.32126e-05	0	0.00183103	0	0.000140362	0	0	0.000102494	0.000399851	0.000142121	0.000432704	0.00331763	9.17212e-05	0.000152418
Bacteroidota	Bacteroidia	Bacteroidales	Bacteroidaceae	Bacteroides	Bacteroides_coprophilus	0	0	0	0	0	0	0	0	0	0	0	0	0	0	0	0	0	0	0	0	0	0	0	0	0	0	0	0	0.000170999	7.27527e-05	0	0	5.13373e-05	0	0	0	0	0	0	0	0	0	5.50327e-05	0
Bacteroidota	Bacteroidia	Bacteroidales	Bacteroidaceae	Bacteroides	Bacteroides_eggerthii	7.49475e-05	0.00209984	0.000720269	0.00860945	0.000854051	0	0.0107809	0.0250237	0.000151358	0.00497888	0	5.51367e-05	0	0	0.0307173	0	0	0	0	0	0.0210642	0	0	0.000118178	0.000109053	0.00131312	0	0	0	0	0	0	0	0	0	0	0	0.000161061	0	0	0.000659359	0	0.010126	0
Bacteroidota	Bacteroidia	Bacteroidales	Bacteroidaceae	Bacteroides	Bacteroides_finegoldii	0	0	0.00130715	0	0.00183233	0	0	0	0	0	0	0	0	0	0	0	0	0.00337791	0.00160399	0	0.0013945	0	0.000189701	0	0.0115415	0	0	0	0.000512996	0	0	0.000625353	0.00106097	0	0	0	0	0	0	0	0	0	0	0
Bacteroidota	Bacteroidia	Bacteroidales	Bacteroidaceae	Bacteroides	Bacteroides_fragilis	0.00029979	0.00183259	0	0.00100964	0	0	0	0	0	0	0.00297994	0	0.00037382	0.00127674	0.000743962	0	0.0031086	0	0.00237628	0.00281088	0	0	0	0.000492407	0.00203566	0	0	0.000110612	0	0.00218258	0	0	0.000188237	0.00096212	0	0.0767749	0.000317164	0	0.0219229	0.000852727	0	0	0	0
Bacteroidota	Bacteroidia	Bacteroidales	Bacteroidaceae	Bacteroides	Bacteroides_intestinalis	0	0	0.000426826	0	0	0	0	0	0	0	0	0	0	0	0	0	0	0	0	0	0.000146789	0.00277294	0	0.00588919	0	0	0	0	0.00021046	0.000334662	0	0	0	0	6.01552e-05	0	0	0	0	0	0	0	0.00146754	0
Bacteroidota	Bacteroidia	Bacteroidales	Bacteroidaceae	Bacteroides	Bacteroides_nordii	0	0	0	0.000275356	0	0	0	0	0	0	0	0	0	0	0.000214922	0	0	0	0.00033664	0	0	0	0	0.000315141	0	0	7.35105e-05	0	0	0	0.000139819	0	0.000308024	0.000729349	0.000320828	0	0	0	0	0	0	0	0.000201787	0
Bacteroidota	Bacteroidia	Bacteroidales	Bacteroidaceae	Bacteroides	Bacteroides_plebeius	0	0.000477236	0	0	0	0	0	0	0	0.000188773	0	0	0	0	0	7.53225e-05	0	0	0	0	0	0	0	0	0	0	0	0	0	0	0.000295173	0	0	0	0	0	0	0	0	0	0	5.72006e-05	0	0
Bacteroidota	Bacteroidia	Bacteroidales	Bacteroidaceae	Bacteroides	Bacteroides_salyersiae	0	0	0	0	0	0	0.000255673	0	0	0.000165176	0	0	0	0	0	0	0	0.00292357	0	0	0	0	0	0	0.00250822	0.00121364	0.000735105	0	0	0	0	0.000167778	0	0	0	0	0	0	0	0	0	0.000266936	0.00133913	0
Bacteroidota	Bacteroidia	Bacteroidales	Bacteroidaceae	Bacteroides	Bacteroides_sp.	0	0	0	0	0	0	0	0	0	0	0	0	0	0	0	0	0	0	0	0	0	0	0	0	0	0	0.000202154	0	0	0	0	0	0	0	0	0	0	0	0	0	0	0	0	0
Bacteroidota	Bacteroidia	Bacteroidales	Bacteroidaceae	Bacteroides	Bacteroides_sp._CannelCatfish9	0	0	0	0	0	0	0	0	0	0	0	0	0	0	0	0	0	0	0	0	0	0	0	0	0	0	0	0	0	4.36516e-05	0	0	0	0	0	0	0	0	0	0	0	0	0	0
Bacteroidota	Bacteroidia	Bacteroidales	Bacteroidaceae	Bacteroides	Bacteroides_sp._Marseille_P3132	0	0	0	0	0	0	0	0	0	0	0	0	0	0	0	0	0	0	0	0	0	0	0	0	0	0	0	0	0	0	0	0	0	0.00121041	0	0	0	0	0	0	0	0	0	0
Bacteroidota	Bacteroidia	Bacteroidales	Bacteroidaceae	Bacteroides	Bacteroides_sp._SB5	0	0	8.00299e-05	0	0	0	0	0	0	0	0	0	0	0	0	0	0	0	0	0	0	0	0	0	0	0	0	0	0	0	0	0	0	0	0	0	0	0	0	0	0	0	0	0
Bacteroidota	Bacteroidia	Bacteroidales	Bacteroidaceae	Bacteroides	Bacteroides_stercoris	0	0.000515415	0.00202742	0.0185406	0	0.0106106	0.00149142	0	0	0.00151018	0	0.000578935	0.00193411	0.00384455	0	0.0114302	0	0.00908678	0.00342581	0	0.00552294	0.000439846	0	0.00147722	0	0	0	0.000138265	0.000236767	0.00419055	0.00703755	0.000381313	0.00148878	0.0192424	0.00322833	7.83257e-05	0.243282	0.000336764	0.00441215	0.000284242	0.00921042	0	0.000568672	0
Bacteroidota	Bacteroidia	Bacteroidales	Bacteroidaceae	Bacteroides	Bacteroides_uniformis	0	0.0263625	0	0	0	0	0	0	0	0	0	0.000578935	0	0	0	0	0	0	0	0	0	0	0	0	0	0	0	0	0.00295959	0.000902133	0	0	0.000393586	0	0	0	0	0	0	0	0	0	0	0
Bacteroidota	Bacteroidia	Bacteroidales	Bacteroidaceae	Bacteroides	Phocaeicola_barnesiae	0	0	0.00149389	0	0	0	0	0	0	0	0	0	0	0	0	0	0	0	0	0	0	0	0	0	0	0	0	0	0	0	0	0	0	0	0	0	0	0	0	0	0	0	0	0
Bacteroidota	Bacteroidia	Bacteroidales	Bacteroidaceae	Bacteroides	Phocaeicola_coprocola	0	0	0	0	0	0	0	5.79251e-05	0	0	0	0	0	0	0	0	0	0	0	0	0	0	0	0	0	0	0	0	0	0	0	0	0	0	0	0	0	0	0	0	0	0	0	0
Bacteroidota	Bacteroidia	Bacteroidales	Bacteroidaceae	Bacteroides	Phocaeicola_coprophilus	0	0	0	0	0	0	0	0	0.000126132	0	0	0	0	0	0	5.64919e-05	0	0.00239022	0	0	0	0	0	0	0	0	0	0	0.0377512	0.130227	0.000248567	0.000335555	0.0074268	0.00577272	0.00102264	0	0	0.000102494	0	0	0.00727355	0.0064446	0.0101444	0
Bacteroidota	Bacteroidia	Bacteroidales	Bacteroidaceae	Bacteroides	Phocaeicola_dorei	0	0	0	0	0	0	0	0	0	0	0	0	0	0	0	0	0	0	0	0	0	0	0	0	0	0	0.0137648	0	0	0	0	0	0	0	0	0	0	0	0.00770747	0	0	0	0	0
Bacteroidota	Bacteroidia	Bacteroidales	Bacteroidaceae	Bacteroides	Phocaeicola_massiliensis	0	0	0	0	0	0	0.000745712	0.00594698	0	0	0	0	0	0	6.61299e-05	0	0	0.000197539	0	0	0.00766972	0.000114742	0.000779883	0	0.00016358	0.0070033	0.0238542	0	0	0	0	0.000762625	0	0	0	0	0	0	0.00020682	0	0.0350284	0	0	0
Bacteroidota	Bacteroidia	Bacteroidales	Bacteroidaceae	Bacteroides	Phocaeicola_plebeius	0.000149895	0.016856	0	0	0	0	0	0.0016219	0.0035317	0.00306756	0	0	0	0.0101422	0	0.0167216	0	0	0.000910909	0	0	0.0012048	0	0.000315141	0	0.0125144	0	0	0.000341997	0.000145505	0.146515	0.000167778	0.00135188	0	0.0005815	0	0	0	0.00113061	8.88257e-05	0	0.00320323	0	0
Bacteroidota	Bacteroidia	Bacteroidales	Bacteroidaceae	Bacteroides	Phocaeicola_vulgatus	0	0	0	0	0	0.0240156	0	0	0	0	0	0	0	0.00827727	0	0	0	0	0	0	0.0184587	0	0.00061126	0	0.0204475	0	0	0	0	0	0	0	0	0	0.00220569	0.00125321	0	0	0	0	0	0	0	0
Bacteroidota	Bacteroidia	Bacteroidales	Bacteroidaceae	Bacteroides	unclassified_Bacteroides	0.015664	0.0284814	0.0289975	0.0404406	0.0229662	0.078808	0.0102695	0.0437528	0.0489392	0.0342151	0.264257	0.008877	0.0131162	0.0312872	0.0349166	0.0248188	0.193519	0.0430832	0.0286738	0.0843874	0.112716	0.017919	0.0154501	0.0378169	0.132863	0.0188015	0.0505201	0.00142413	0.044657	0.0380205	0.0548867	0.0113021	0.0433287	0.0438075	0.0272704	0.0183909	0.0538474	0.0131631	0.0402884	0.115989	0.141329	0.0151772	0.0824024	0.000415685
Bacteroidota	Bacteroidia	Bacteroidales	Bacteroidetes_vadinHA17	unclassified_Bacteroidetes_vadinHA17	unclassified_Bacteroidetes_vadinHA17	0	0.000152715	2.66766e-05	5.50711e-05	0	0	0.00010653	1.93084e-05	0	0	1.77377e-05	2.75683e-05	0	0	0	0	0	0	9.90119e-05	8.14747e-05	0.000110092	0	0	5.90888e-05	0	0	0	0	0	0	0	0	0	0	0	0	0	0	0	0	2.0605e-05	0	0	0
Bacteroidota	Bacteroidia	Bacteroidales	Barnesiellaceae	Barnesiella	unclassified_Barnesiella	0	0.00211893	0.00432161	0	0.000791938	0	0.00206669	0.00496225	0.004011	0.0048609	1.77377e-05	0	0	0	0.00982029	0	6.68516e-05	0	0.00724767	2.03687e-05	0.00225688	0.00061196	0.00379403	0.00990723	0	0	0	0	0.0109834	0.000785729	0	0	0	0	0.00749935	1.56651e-05	0	0	0	0	0.0029259	0	0	0
Bacteroidota	Bacteroidia	Bacteroidales	Barnesiellaceae	Barnesiella	uncultured_Bacteroidetes_bacterium	0	0	0	0	0	0	0	0	0	0	0	0	0	0	0	0	0	0	0	0	0	0	0	0	0	0	0	0	0	0	0	0	0	0	0.00012031	0	0	0	0	0	0	0	0	0
Bacteroidota	Bacteroidia	Bacteroidales	Barnesiellaceae	Barnesiella	uncultured_Firmicutes_bacterium	0	0	8.00299e-05	0	0	0	0	0	0	0	0	0	0	0	0	0	0	0	5.94071e-05	0	0	0	0	0	0	0	0	0	0	0	0	0	0	0	0	0	0	0	0	0	0	0	0	0
Bacteroidota	Bacteroidia	Bacteroidales	Barnesiellaceae	Coprobacter	Coprobacter_secundus	0	0	0	0	0.000124226	0	0	0	0	0	0	0	0	0	0	0	0	0	0.000198024	0	0	0	0	0	0	0	0	0	0	0	0	0	0	0	6.01552e-05	0	0	0	0	0	0	0	0	0
Bacteroidota	Bacteroidia	Bacteroidales	Barnesiellaceae	Coprobacter	unclassified_Coprobacter	2.49825e-05	0.000114537	0	0	0.000636656	0	0	0	0	0	0	0	0	0	0.000297585	0	0	0	0	0	0	0	0	0	0	0	0	0	0	0	0	0	0	0	0.000761966	0	0	0	0	0	0	0.000171602	0	0
Bacteroidota	Bacteroidia	Bacteroidales	Barnesiellaceae	unclassified_Barnesiellaceae	unclassified_Barnesiellaceae	0	0	0	0	0	0	0.00010653	0	0	0	0	0	0	0	0	0	0	0	0	0	0	0	0	0	0	0	0	0	0	0	0	0	0	0	0	0	0	0	0	0	0	0	0	0
Bacteroidota	Bacteroidia	Bacteroidales	Dysgonomonadaceae	Fermentimonas	unclassified_Fermentimonas	0	0	0	0	0	0	0	0	0	0	0	0	0	0	0	0	0	0	0	0	0	0	0	0	0	0	0	0	3.94612e-05	0	0	0	0	0	0	0	0	0	0	0	0	0	0	0
Bacteroidota	Bacteroidia	Bacteroidales	Dysgonomonadaceae	Petrimonas	unclassified_Petrimonas	0	9.54472e-05	0.00016006	5.50711e-05	6.21128e-05	0	0.00010653	0	0	0	0	0	0	0	3.3065e-05	0	0	0	0	0.000162949	0.00012844	0	0	5.90888e-05	9.08777e-05	1.98957e-05	0	0	0	0	0	0	0	0	0	0	0	4.39258e-05	0	0	6.18149e-05	0	0	0
Bacteroidota	Bacteroidia	Bacteroidales	Dysgonomonadaceae	Petrimonas	uncultured_Bacteroidetes_bacterium	0	0	0	0	0	0	0	0	0	0	0	0	0	0	0	0	0	0	0	0	0	0	0	0	0	0	0	0	0	0	0	0	0	0	6.01552e-05	0	0	0	0	0	0	0	0	0
Bacteroidota	Bacteroidia	Bacteroidales	Dysgonomonadaceae	Proteiniphilum	Inostemma_sp._AD_2014	0	0	0	0.000146856	9.31691e-05	0	6.39182e-05	5.79251e-05	0	0	0.000106426	0	0	0	0	0	0	0	0	0	0	0	0	0	0	0	0	0	0	0	0	0	0	0	0	0	0	0	0	0	0	0	0	0
Bacteroidota	Bacteroidia	Bacteroidales	Dysgonomonadaceae	Proteiniphilum	unclassified_Proteiniphilum	0	0	0	0	0	1.95408e-05	0	0	0	0	0	0	0	0	0	0	0	0	3.96047e-05	6.1106e-05	0	0	2.10779e-05	0	0	0.000258645	0	9.67853e-05	9.20762e-05	0	7.76771e-05	6.101e-05	3.42249e-05	0	0.00012031	0	0	0	0	0.000106591	0	0.000152535	0	0
Bacteroidota	Bacteroidia	Bacteroidales	Dysgonomonadaceae	Proteiniphilum	uncultured_Bacteroidetes_bacterium	0	5.72683e-05	2.66766e-05	0	0	5.86224e-05	0	0	0	0	0	0	0	0	0	0	0	0	0	0	5.50459e-05	5.73712e-05	0.00010539	0	3.63511e-05	0	0	0	0.000184152	0.000160056	0.000248567	0.000289798	6.84498e-05	0	0.000300776	0.000219312	0.000176202	0.000131777	0	0.000159886	0	0	0	0
Bacteroidota	Bacteroidia	Bacteroidales	Dysgonomonadaceae	unclassified_Dysgonomonadaceae	unclassified_Dysgonomonadaceae	0	5.72683e-05	0	0	0	3.90816e-05	0	0	0	0	0	0	0	0	0	0	0	1.97539e-05	0	0	0	0	0	0	0	0	0	0	0	0	0	4.57575e-05	0	6.20723e-05	0	0	0	8.78516e-05	0	0	0	0	0	0
Bacteroidota	Bacteroidia	Bacteroidales	F082	unclassified_F082	unclassified_F082	0	0	0	0	0	0	0	0	7.56792e-05	0	0	0	0	0	0	0	0	0	0	0	0	0	0	0	0	0	0	0	0	0	0	0	0	0	0	0	0	0	0	0	0	0	0	0
Bacteroidota	Bacteroidia	Bacteroidales	M2PB4_65_termite_group	unclassified_M2PB4_65_termite_group	unclassified_M2PB4_65_termite_group	0	0	2.66766e-05	0	0	0	0	0	0	0	0	1.37842e-05	0	0	0	0	0	0	0	0	0	0	0	0	0	0	0	0	0	0	0	0	0	0	0	0	0	0	0	0	2.0605e-05	0	0	0
Bacteroidota	Bacteroidia	Bacteroidales	Marinifilaceae	Butyricimonas	Butyricimonas_sp._Marseille_P2440	0.00584591	0	0	0.000881138	0	0	0	0	0	0	0	0	0	0	0	0	0	0	0	0	0	0	0	0	0	0	0	4.14794e-05	0	0	0	0	0	0.00131904	0	0	0	0	0	0	0	0	0	0
Bacteroidota	Bacteroidia	Bacteroidales	Marinifilaceae	Butyricimonas	Butyricimonas_synergistica	0	0	0	0	0	0	0	0	0	0	0	0	0	0	0	0	0	0	0	0	0	0	0	0	0	0.000218853	0	0	0	0	0	0	0	0	0	0	0	0	0	0	0	0	0	0
Bacteroidota	Bacteroidia	Bacteroidales	Marinifilaceae	Butyricimonas	Butyricimonas_virosa	0	0	0	0.000220285	0	0	0.00155534	0	0	0	0	1.37842e-05	0	0	0.00117381	0	0	0	0.00178221	0	0.000954128	0.000726702	8.43117e-05	0.00287566	0	0	0.000716727	0	0.000236767	0	0	9.1515e-05	0	0	0	0	0	0	0	0	0.0029259	0	0.00133913	0
Bacteroidota	Bacteroidia	Bacteroidales	Marinifilaceae	Butyricimonas	unclassified_Butyricimonas	7.49475e-05	0.000515415	0.0037614	0	4.65846e-05	0	0.0024502	0	0.000933377	0.00122702	0	0	0	5.73814e-05	0.000413312	0.00128048	0	0.0061237	0.00229708	0.00248498	0.00144954	0	0.0038151	0.00124087	0.00937858	0.00133302	0.000992392	4.14794e-05	0.000710302	0	0	0	0.000752948	0	0.00272704	0	0	0.000146419	0.00162698	0	0.026395	0.000781742	0.00260488	0
Bacteroidota	Bacteroidia	Bacteroidales	Marinifilaceae	Odoribacter	Odoribacter_splanchnicus	0	0.000744488	0.00141386	0	0	0	0.000937467	0	0.0021947	0.000660705	5.32132e-05	0	0	0	0.000281052	0.000564919	0	0.00158031	0.00162379	2.03687e-05	0	0.00139603	0.00164408	0.000728762	1.81755e-05	0	0	0	0.000355151	0	0	3.0505e-05	0.00083851	3.10361e-05	0.00126326	0	0	0.000102494	0	0	0	0.000286003	0.00227469	0
Bacteroidota	Bacteroidia	Bacteroidales	Marinifilaceae	Odoribacter	unclassified_Odoribacter	0.0009993	0.000629951	0.00178733	0.000881138	0.000139754	1.95408e-05	6.39182e-05	1.93084e-05	0	0	0	0	3.25061e-05	4.3036e-05	0	0	0.000752081	0	1.98024e-05	0	0.000770642	0	0.000316169	0.000137874	0	0	0	1.38265e-05	0.000539303	0.000232809	0	0	0	0.00197079	2.00517e-05	0	0.00100435	0	0.000289547	0	4.12099e-05	7.62675e-05	0.00271495	0
Bacteroidota	Bacteroidia	Bacteroidales	Marinifilaceae	Odoribacter	uncultured_Odoribacter_sp.	0	0	0	0	0	0	8.52242e-05	0	0.000126132	0	0	0	0	0	0	0	0	0	0	0	0	0	0	0	0	0	0	0	0	0	0	0	0	0	0	0	0	0	0	0	0	0	0	0
Bacteroidota	Bacteroidia	Bacteroidales	Marinifilaceae	Sanguibacteroides	Gabonibacter_massiliensis	0	0	0	0	0	0	0.000724406	0	0	0	0	0	0	0	0	0	0	0	0	0	0	0	0	0	0	0	0	0	0	0	0	0	0	0	6.01552e-05	0	0	0	0	0	0	0	0	0
Bacteroidota	Bacteroidia	Bacteroidales	Marinifilaceae	Sanguibacteroides	Sanguibacteroides_justesenii	0	0	8.00299e-05	0	0	0	0	0	0	0	0	0	0	0	0	0	0	0	0	0	0	0	0	0	0	0	0	0	0	0	0	0	0	0	0	0	0	0	0	0	0	0	0	0
Bacteroidota	Bacteroidia	Bacteroidales	Muribaculaceae	Muribaculum	unclassified_Muribaculum	7.49475e-05	0	0.000560209	0	0	0	0	0	0	0	0	0	0	0	0	0	0	0	0	0	0.00053211	0	0	0.000334837	0.000254458	0	9.18881e-05	8.29589e-05	0	0	0	0	0	0	0	0	0	0	0	0	0	0	0	0
Bacteroidota	Bacteroidia	Bacteroidales	Muribaculaceae	unclassified_Muribaculaceae	unclassified_Muribaculaceae	0.000324773	0.000267252	0.0326789	0.000477283	0.000652184	0.00115291	0.0194311	0.000347551	0.000428849	0.000495528	7.09509e-05	9.64892e-05	0.000503844	0.000387324	6.61299e-05	0.000282459	0.000300832	0.00161982	0.00136636	0.00077401	0.000587156	0.00535465	0.0126468	0.000551496	0.00116323	0.000477498	0.000110266	0.000207397	0.000118384	7.27527e-05	0.000108748	6.101e-05	0.000102675	7.75904e-05	0.0216158	4.69954e-05	0.000176202	0.000512468	2.75759e-05	3.55303e-05	0.000329679	0.00692127	0.000256819	0.000138562
Bacteroidota	Bacteroidia	Bacteroidales	Muribaculaceae	uncultured_Bacteroidales_bacterium	uncultured_Bacteroidales_bacterium	0	0	8.00299e-05	0.000165213	0.000108697	0.000136786	0	0	0	0	1.77377e-05	0	0	0	0	0	5.01387e-05	0	0.00041585	0	0	9.56187e-05	0.000337247	0.000216659	0	0	0	0	0	0	7.76771e-05	0	0	0	0	0	0	4.39258e-05	0	0	6.18149e-05	3.81337e-05	0	0
Bacteroidota	Bacteroidia	Bacteroidales	Muribaculaceae	uncultured_Barnesiella_sp.	uncultured_Barnesiella_sp.	0	0	0	0	0	0	8.52242e-05	0	0	0	0	0	0	0	0	0	0	0	0	0	0	0	0	0	0	0	1.83776e-05	0	0	0	0	0	0	0	0	0	0	0	0	0	0	0	0	0
Bacteroidota	Bacteroidia	Bacteroidales	Muribaculaceae	uncultured_rumen_bacterium	uncultured_rumen_bacterium	0	0	0	0	0	0	0	0	0.000100906	0	0	0	0	0	0	0	0	0	0	0	0	0	0	0	0	0	0	0	0	0	0	0	0	0	0	0	0	0	0	0	0	0	0	0
Bacteroidota	Bacteroidia	Bacteroidales	Paludibacteraceae	Paludibacter	unclassified_Paludibacter	0	7.63577e-05	0	3.67141e-05	9.31691e-05	0	8.52242e-05	9.65419e-05	0	0	5.32132e-05	4.13525e-05	4.87591e-05	0	0	0.000112984	0	3.95077e-05	5.94071e-05	0	0	0	0	0	0	0	0	1.38265e-05	0	0	0	0	0	0	0	0	0	0	0	0	0	0	0	1.38562e-05
Bacteroidota	Bacteroidia	Bacteroidales	Paludibacteraceae	unclassified_Paludibacteraceae	unclassified_Paludibacteraceae	0	0	0	0	0	0	0	0	0	0	0	0	0	0	0	0	0	0	0	0	0	0	0	0	0	0	0	0	0	0	0	0	0	0	0	0	0	0	0	0	0	0	0	0
Bacteroidota	Bacteroidia	Bacteroidales	Porphyromonadaceae	Porphyromonas	Porphyromonas_endodontalis	0	0.000114537	0.000133383	7.34282e-05	0	0.000156326	6.39182e-05	0	0	0	0	0	0	0	0	0.000169476	6.68516e-05	7.90155e-05	9.90119e-05	0	9.17431e-05	0.000114742	0.00010539	0	0.000127229	0	0	0	0	0	0	0	0	0	0	0	0	0.000175703	0	0	0	0.000133468	5.50327e-05	0
Bacteroidota	Bacteroidia	Bacteroidales	Porphyromonadaceae	Porphyromonas	Porphyromonas_pasteri	0	0.000114537	0	0	0	0	0	0	0	0	0	0	0	0	4.95974e-05	0	0	0	0	0	0	0	0	0	0	0	0.000110266	0	0	0	0	0	0	0	0	0	0	0	0	0	0	0	0	0
Bacteroidota	Bacteroidia	Bacteroidales	Porphyromonadaceae	Porphyromonas	Porphyromonas_somerae	0	0	0	0	0	0	0	0	0	0	0	0	0	0	0	0	0	0	0	0	0	0	6.32338e-05	0	0	0	0	0	0	0	0	0	0	0	0	0	0	0	0	0	0	0	0	0
Bacteroidota	Bacteroidia	Bacteroidales	Porphyromonadaceae	Porphyromonas	unclassified_Porphyromonas	0	0	0.00024009	0	0	0	0	0	0	0	0	0	0	0	0	0	0	0	0	0	0	0	0	0	0	0	0	0	0	0	0	0	0	0	0	0	0	7.32097e-05	0	0	0	0	0	0
Bacteroidota	Bacteroidia	Bacteroidales	Prevotellaceae	Alloprevotella	Alloprevotella_tannerae	0	0	0.000106707	0	0	0	0	0	0	0	0	0	0	0	0	0	0	0.000158031	7.92095e-05	0.000101843	0	0	0	0	0	5.96872e-05	0	0	0	0	0	0	0	0	0	0	1.76202e-05	0.000102494	0	0	0	0	0	0
Bacteroidota	Bacteroidia	Bacteroidales	Prevotellaceae	Alloprevotella	Prevotellaceae_bacterium_Marseille_P2831	0.00049965	0	0	0	0	0	0	0	0	0	0	0	0	0	0	0	0	0	0	0	0	0	0	0	0	0	0	0	0	0	0	0	0	0	0	0	0	0	0	0	0	0	0	0
Bacteroidota	Bacteroidia	Bacteroidales	Prevotellaceae	Alloprevotella	unclassified_Alloprevotella	0.114095	0	0.000426826	0	0	0	0	0	7.56792e-05	0.0027608	0	5.51367e-05	0	8.60721e-05	6.61299e-05	0	8.35645e-05	3.95077e-05	7.92095e-05	0	0	0.0109579	0	0.000275748	0	0	0	0	0.0106545	0	0	0	0.0197307	6.20723e-05	0.000180466	0.000156651	5.28606e-05	5.85677e-05	0	0	0	9.53343e-05	0.00012841	6.92809e-05
Bacteroidota	Bacteroidia	Bacteroidales	Prevotellaceae	Alloprevotella	uncultured_Alloprevotella_sp.	0	0	0	0	0	0	0	0	0	0	0	0	0	0	6.61299e-05	7.53225e-05	0	0	0	0	0	0	0	0	0	0	0	0	0	0	0	0	0	0	0	0	0	0	0	0	0	0	0	0
Bacteroidota	Bacteroidia	Bacteroidales	Prevotellaceae	Alloprevotella	uncultured_Bacteroidales_bacterium	0.000124913	0.000133626	0.000213413	0.000146856	0.000139754	0.00025403	0	0	0	0	0	0	6.50121e-05	0	0	0	0.000100277	0.000316062	0.000613874	0.000448111	0.000256881	0.000172114	0.000442636	0.000177267	0.00016358	0.000119374	0.000147021	0.000124438	0	0	0	0	0	0	0	0	0	0	0	0	0.000103025	0.000133468	0	0
Bacteroidota	Bacteroidia	Bacteroidales	Prevotellaceae	Alloprevotella	uncultured_Bacteroidetes_bacterium	0	0	0	0	0	0	0	0	0	0	0	0	0	0	0	0	0	0	0	0	0	0	0	0	0	0	0	0	0	0	0	0	0	0	0	0	0	5.85677e-05	0	0	0	0	0	0
Bacteroidota	Bacteroidia	Bacteroidales	Prevotellaceae	Alloprevotella	uncultured_Prevotellaceae_bacterium	0	0	0.00101371	0	0	0	0	0	0	0	0	0	0	0	0	0	0	0	0	0	0	0	0	0	0	0	0	0	0	0	0	0	0	0	0	0	0	0	0	0	0	0	0	0
Bacteroidota	Bacteroidia	Bacteroidales	Prevotellaceae	Paraprevotella	Paraprevotella_clara	0	0	0	0	0	0	0	0	0	0	0	0	0	0	0	0	0	0	0	0	0	0	0	0.00116208	0	0	0	0	0	0	0	0	0.000581823	0	0.003489	0	0	0	0	0	0	0	0.00368719	0
Bacteroidota	Bacteroidia	Bacteroidales	Prevotellaceae	Paraprevotella	unclassified_Paraprevotella	0	0	0.0057088	0	0	0	0	0.00361067	0	0.000660705	0	0	0	0.000344288	0	0.00122399	0	0	0	0	0	0.000822321	0.0139114	9.84814e-05	0	0.00688393	0	0	0	0	0	0	0	0	0	0	0	0	0	0	0.00142174	0.00373711	0.00341203	0
Bacteroidota	Bacteroidia	Bacteroidales	Prevotellaceae	Prevotella	Prevotella_corporis	0	0	0	0	0	0	0	0	0	0	0	0	0	0	0	0	0	0	0	0	0	0	0	0	0	0	0	0	0	0	0	0	0	0	0	0	5.28606e-05	0	0	0	0	0	0	5.54247e-05
Bacteroidota	Bacteroidia	Bacteroidales	Prevotellaceae	Prevotella	Prevotella_pallens	0	3.81789e-05	0	1.8357e-05	0	1.95408e-05	8.52242e-05	0	0	0	0	0	0	0	0	0	0	5.92616e-05	0	0	5.50459e-05	0	0	5.90888e-05	0	0	0	0	0	0	0	0	0	0	0	0	0	0.000204987	0	0	0	0	0	0
Bacteroidota	Bacteroidia	Bacteroidales	Prevotellaceae	Prevotella	Prevotella_sp._DJF_LS16	0	0	0	0	0	0	0	0	0	0	0	0	0	0	0	0	0	0	0.000198024	0	0	0	0	0	0	0	0	0	0	0	0	0	0	0	0	0	0	0	0	0	0	0	0	0
Bacteroidota	Bacteroidia	Bacteroidales	Prevotellaceae	Prevotella	Prevotella_sp._Marseille_P2931	0	0	0	0	0	0	0	0	0	0	0	0	0	0	0	0	0	0	0	0	0	0.00296418	0	0	0	0	0	0	0	0	0	0	0	0	0	0	0	0	0	0	0	0	0	0
Bacteroidota	Bacteroidia	Bacteroidales	Prevotellaceae	Prevotella	Prevotella_stercorea	0	0	0	0	0	0	0	0	0.011251	0	0	0	0	0	0	0	0	7.90155e-05	0	0	0	0.000516341	0	0	0	0	0	0	0	0	0	0	0	0	0	0	0	0	0	0	0	0.00455698	0.00337534	0
Bacteroidota	Bacteroidia	Bacteroidales	Prevotellaceae	Prevotella	unclassified_Prevotella	0.0259318	0	0.000106707	0	0	0	0	0	7.56792e-05	0	0	0	0	0	0	0	0	0	0	0	0	0	0.0151129	3.93926e-05	0	0	0	0	0	0	0	0	0	0	0	0	0	0.000117135	0	0	0	0	5.50327e-05	0
Bacteroidota	Bacteroidia	Bacteroidales	Prevotellaceae	Prevotella_7	Massiliprevotella_massiliensis	0	0	0	0	0.000124226	0	0	0	0	0.00153378	0	0	0	0	0	0	0	0	0	0	0	0.00589011	0	0	0	0	0	0	0	0	0	0	0	0	0	0	0	0	0	0	0	0	0	1.38562e-05
Bacteroidota	Bacteroidia	Bacteroidales	Prevotellaceae	Prevotella_7	Prevotella_jejuni	0	0	0	0	0	0	0	0	0	0	0	0	0	0	0	0	0	0	0	0	0	0	0	0	0	0	0	0	0	0	0	0	0	0	0	0	0	0.000175703	0	0	0	0	0	0
Bacteroidota	Bacteroidia	Bacteroidales	Prevotellaceae	Prevotella_7	Prevotella_melaninogenica	0	0.000267252	0.000373473	0	0	0	0	7.72335e-05	0	0	0	0	0	0	0	0	0	0.000434585	0.000495059	0.000407373	0.000275229	0	0	0	0	0	0	0	0	0	0	0	0	0	0	0	0	0.000512468	0	0	0	0	0	0
Bacteroidota	Bacteroidia	Bacteroidales	Prevotellaceae	Prevotella_7	unclassified_Prevotella_7	0	0	0	0	0	0	0	0	0	0	0	0	0	0	4.95974e-05	0	0	0	0	0	0	0	0	0	0	0	0	0	0	0	0	0	0	0	0	0	0	0	0	0	0	0	0	0
Bacteroidota	Bacteroidia	Bacteroidales	Prevotellaceae	Prevotella_7	uncultured_Bacteroidetes_bacterium	0	0	0	0	0	0	0	0	0	0	0	0	0	0	0	0	0	0	5.94071e-05	0	0	0	0	0	0	0	0	0	0	0	0	0	0	0	0	0	0	0	0	0	0	0	0	0
Bacteroidota	Bacteroidia	Bacteroidales	Prevotellaceae	Prevotella_9	Prevotellaceae_bacterium	0	0	0	0	0	0	0	0	0	0	0	0	0	0	0	0	0	0	0.000772293	0	0	0	0	0	0	0	0	0	0	0	0	0	0	0	0	0	0	0	0	0	0	0	0	0
Bacteroidota	Bacteroidia	Bacteroidales	Prevotellaceae	Prevotella_9	unclassified_Prevotella_9	0.15729	0.000629951	0.0504188	0.000569068	0.000714297	0.000371275	0.100884	0.000386167	0.000327943	0.00375186	7.09509e-05	0	0.000211289	0.000172144	0.000247987	0.000357782	0.000685229	0.000829662	0.0370898	0.000325899	0.000220183	0.0654988	0.206922	0.0026393	0.00016358	0.0227408	0.0754401	0.000691324	0.0416974	4.36516e-05	6.21417e-05	0.00172353	0.0359361	0.000201735	0.000481242	0.00222445	0.000140962	7.32097e-05	0	0.00724818	0	0.296337	0.000348541	0.000401829
Bacteroidota	Bacteroidia	Bacteroidales	Prevotellaceae	Prevotellaceae_Ga6A1_group	unclassified_Prevotellaceae_Ga6A1_group	0	0	0	0	0	0	0	0	0	0	0	0	0	0	0	0	0	0.00507674	0	0	0	0	0	0	0	0	0	0	0	0	0	0	0	0	0	0	0	0	0	0	0	0	0	0
Bacteroidota	Bacteroidia	Bacteroidales	Prevotellaceae	Prevotellaceae_NK3B31_group	Prevotella_rara	0	0.000610862	0	0	0.000822994	0	0	5.79251e-05	0	0	0	0	0	0	0	0	5.01387e-05	0.00286431	0	0	0	0	0	0	0	0	0	0	0	0	0	0	0	0	0	0	0	0	0	0	0.000185445	0.00253589	1.83442e-05	0
Bacteroidota	Bacteroidia	Bacteroidales	Prevotellaceae	Prevotellaceae_NK3B31_group	unclassified_Prevotellaceae_NK3B31_group	0	0.000572683	0	0	0	0	0	0	0	0	0	0	0	0.00130543	0	0	0	0.00264702	0	0	0	0	0	0	5.45266e-05	0	0	0	0	0	0	0	0	0	0	0	0	0	0	0	0	0	0	0
Bacteroidota	Bacteroidia	Bacteroidales	Prevotellaceae	Prevotellaceae_UCG_001	Marseilla_massiliensis	0	0.0016226	0	0	0	0	0	0	0	0	0	0	0	0	0	0	0	0	0	0	0	0	0	0	0	0	0	0	0	0	0	0	0	0	0	0	0	0	0	0	0	0	0	0
Bacteroidota	Bacteroidia	Bacteroidales	Prevotellaceae	Prevotellaceae_UCG_001	unclassified_Prevotellaceae_UCG_001	0	3.81789e-05	0	0	3.10564e-05	9.7704e-05	0	0	0	0	0	0	0	2.86907e-05	0	0	0	0	0	0	7.33945e-05	0	0	0	9.08777e-05	0	0	0.000221224	0	0	0	0	0	1.55181e-05	6.01552e-05	0	0	2.92839e-05	1.3788e-05	0	4.12099e-05	3.81337e-05	0	0
Bacteroidota	Bacteroidia	Bacteroidales	Prevotellaceae	unclassified_Prevotellaceae	Prevotella_sp._KHD1	0	0	0.00277437	0	0	0	0	0	0	0	0	0	0	1.43453e-05	0.00843156	0	0	0	0	0	0	0	0.000295091	5.90888e-05	0	0	0	0	0	0	0	0	0	0	0	0	0	0	0	0	8.24198e-05	0	0	0
Bacteroidota	Bacteroidia	Bacteroidales	Prevotellaceae	unclassified_Prevotellaceae	unclassified_Prevotellaceae	0	0	0.000346796	0	0	0	0.000127836	0	0	0	0	0	0	0	0	1.88306e-05	0	5.92616e-05	9.90119e-05	0	0	5.73712e-05	6.32338e-05	0	0	0.000159166	7.35105e-05	0	0	0	0	0	0	4.65542e-05	0	0	0	0	0	0	0	0.00228802	0	0
Bacteroidota	Bacteroidia	Bacteroidales	Prolixibacteraceae	unclassified_Prolixibacteraceae	Bacteroidales_bacterium_6E	0	0	0	0	0	0	0	0	0	0	0	0	0	0	1.65325e-05	0	0	0	5.94071e-05	0	9.17431e-05	0	0	0	0	0	0	4.14794e-05	0	0	0	0	0	0	0	0	0	0	0	0	2.0605e-05	0	0	0
Bacteroidota	Bacteroidia	Bacteroidales	Rikenellaceae	Alistipes	Alistipes_finegoldii	0	0.000248163	0	0	0.000201866	0	0.000404815	0	0	0	0	0	0	0	0.00033065	0.000564919	0.000267406	0	0.0033268	0.00091659	0	0.00304068	0.0012436	0.00254082	0	0	0.000220531	0.000622191	0.00226244	0	0	0	0	0	0.000401035	0	0	0	0.00569443	0	0.0053985	0	0.00135747	0
Bacteroidota	Bacteroidia	Bacteroidales	Rikenellaceae	Alistipes	Alistipes_indistinctus	0.000349755	5.72683e-05	0.00312117	0	6.21128e-05	0	0	0	2.52264e-05	0.00309115	0	0	0	0	0.000892754	0	0.000200555	0.000414831	0.00530704	0	0	0	0.00223426	0.00433318	0.000599793	0.000179062	0	5.53059e-05	0.00127591	0	0	0.000335555	5.13373e-05	0	0	0	0.000140962	0	0	0	0.00119509	0.000247869	0.00012841	0
Bacteroidota	Bacteroidia	Bacteroidales	Rikenellaceae	Alistipes	Alistipes_inops	0	0	0	0	0	0	0.000639182	0	0	0	0	0	0	0	0	0	0	0	0	0	0	0	0	0	0	0	0	0	0	0	0	0	0	0	0	0	0	0	0	0	0	0	0.000697081	0
Bacteroidota	Bacteroidia	Bacteroidales	Rikenellaceae	Alistipes	Alistipes_obesi	0.000349755	0	0.00277437	0.000605782	0.000155282	0	0.00181102	0.00320519	0.000807245	0.00162816	0	0	0	0	0	0.00120516	0	0	0.00277233	0.000712904	0	0	0	0.00149692	0	0	0	0	0.000578765	0	0	0	0	0	0.000380983	0	0	0	0	0	0.000741779	0	0.00304515	0
Bacteroidota	Bacteroidia	Bacteroidales	Rikenellaceae	Alistipes	Alistipes_onderdonkii	0.000574598	0.000992651	0.000666916	0.00100964	0	0.000175867	0.00325983	0	0	0.0200099	0	0	0	0	0.00664606	0.00357782	0.00138717	0	0.0130696	0.0485385	0.00247706	0.00361439	0.000737727	0.0463651	0	0.00208905	0.00299555	0	0.0038672	0.000101854	0	0.000564343	0	0	0.00164424	0	0.0046165	0	0.00467412	0.00794102	0.00195747	0.000591073	0.0019078	0
Bacteroidota	Bacteroidia	Bacteroidales	Rikenellaceae	Alistipes	Alistipes_shahii	0	0.00129808	0.00517527	0.00207435	0.00111803	0	0.00236497	0	0.00189198	0.000920267	0	0	0	0	0.00297585	0.00178891	0.000501387	0.00264702	0.00267332	0	0.0012844	0	0.00252935	0.00228477	0	0	0	0	0	0	0	0.00030505	0.00140322	0	0.00832147	0	0	0	0.000703186	0	0.00107146	0.00184949	0.00155926	0
Bacteroidota	Bacteroidia	Bacteroidales	Rikenellaceae	Alistipes	Alistipes_sp._Marseille_P2431	0	0	0	0	0	0	0	0	0	0.000259563	0	0	0	0	0	0	0	0	0	0	0	0	0	0	0	0	0	0	0	0	0	0	0	0	0.000100259	0	0	0	0	0	0	0	0	0
Bacteroidota	Bacteroidia	Bacteroidales	Rikenellaceae	Alistipes	Alistipes_sp._N15.MGS_157	0	0.000419968	0.00032012	0.000826067	0	0	0	0	0	0.000920267	0	1.37842e-05	0	0	0.00439764	0	0	0	0	0	0	0	0.000674494	0	0	0	0	0	0.000184152	0	0	0	0	0	0	0	0	0	0	0	0	0.000247869	0.000311852	0
Bacteroidota	Bacteroidia	Bacteroidales	Rikenellaceae	Alistipes	Alistipes_sp._cv1	0	0.000209984	0.000266766	0.000403855	0	0	0.00010653	0	0	0.000353949	0	0	0	0	0	0	0	0	0.000297036	0	0.00040367	0	0	0	0	0.00013927	0	0	0.000184152	0	0	7.62625e-05	0	0	0.00152393	0	0	0.000161061	0	0	0.000844803	0	0.00012841	0
Bacteroidota	Bacteroidia	Bacteroidales	Rikenellaceae	Alistipes	Bacteroides_sp._CCUG_39913	0	0	0	0	0	0	0	0	0	7.07898e-05	0	0	0	0	0	0	0	0	0	0	0	0	0	0	0	0	0	0	0	0	0	0	0	0	0	0	0	0	0	0	0	0	0	0
Bacteroidota	Bacteroidia	Bacteroidales	Rikenellaceae	Alistipes	Bacteroides_sp._DSM_12148	0	0	0.000506856	0	0	0	0.000468733	0	0	0	0	0	0	0	0	0	0	0	0.00194063	0	0	0.000784074	0	0	0	0	0	0	0	0	0	0	0	0	0	0	0	0	0	0	0	0	0.000275164	0
Bacteroidota	Bacteroidia	Bacteroidales	Rikenellaceae	Alistipes	Bacteroides_sp._Smarlab_3302398	0	0	0	0.00117485	0	0	0	0	0	0	0	0	0	0	0	0	0	0	0	0	0	0	0	0	0	0.000198957	0	0	0	0	0	0	0	0	0	0	0	0	0	0	0	0	0	0
Bacteroidota	Bacteroidia	Bacteroidales	Rikenellaceae	Alistipes	unclassified_Alistipes	0	0.00553594	0.0124313	0.00693896	0.000527959	0.00025403	0.00225844	0.0002317	0.000201811	0.00280799	0.00015964	0	0.000130024	0.000229526	0.00824971	0.000131814	0	0.0111412	0.0170696	0.0186984	0.00702752	9.56187e-05	0.00354109	0.0190069	0.00183573	0.0281923	0.000128643	0.000138265	0.0126671	0	9.32126e-05	6.101e-05	0.000256687	0.00321224	0.00661707	0	0.000158582	0.000702813	0	0.000106591	0.0133108	0.00312697	0.00539321	0.000110849
Bacteroidota	Bacteroidia	Bacteroidales	Rikenellaceae	DMER64	unclassified_DMER64	0	0	0	5.50711e-05	0	0	0	0	0	0	5.32132e-05	0	0	0	0	0	0	0	0	0	0	0	0	0	0	0	0	0	0	0	0	0	0	0	0	0	0	0	0	0	0	0	0	0
Bacteroidota	Bacteroidia	Bacteroidales	Rikenellaceae	Rikenellaceae_RC9_gut_group	unclassified_Rikenellaceae_RC9_gut_group	0	0	5.33533e-05	0	0.000108697	7.81632e-05	0	0	0.000201811	0	0	0	1.6253e-05	4.3036e-05	1.65325e-05	0	0	0.000158031	0	0	5.50459e-05	0.00567975	0.00010539	5.90888e-05	1.81755e-05	0	0	0	0	1.45505e-05	0	0	0	4.65542e-05	0	0	0	0	0	0	2.0605e-05	1.90669e-05	0	1.38562e-05
Bacteroidota	Bacteroidia	Bacteroidales	Rikenellaceae	Rikenellaceae_RC9_gut_group	uncultured_eubacterium_E1_K10	0	0	0	0	0	0	0	0	0	0	0	0	0	0	0	0	0	0	5.94071e-05	4.07373e-05	0	0	0	0	0	0	0	0	0	0	0	0	0	0	0	0	0	0	0	0	0	0	0	0
Bacteroidota	Bacteroidia	Bacteroidales	Rikenellaceae	Rikenellaceae_RC9_gut_group	uncultured_rumen_bacterium	0	0	0	0	0	0	0	0	0.000176585	0	0	0	0	0	0	0	0	0	0	0	0	0	0	0	0	0	0	0	0	0	0	0	0	0	0	0	0	0	0	0	0	0	0	0
Bacteroidota	Bacteroidia	Bacteroidales	Rikenellaceae	unclassified_Rikenellaceae	unclassified_Rikenellaceae	0	0	0	0	0	7.81632e-05	0	0	7.56792e-05	0	0	0	0	0	0	0	0	0	0	8.14747e-05	0	0	0	0	0	0	0	0	0	0.000116404	0	7.62625e-05	0	0	0	0	0	0	0	0	0	0	0	0
Bacteroidota	Bacteroidia	Bacteroidales	Rikenellaceae	unclassified_Rikenellaceae	uncultured_prokaryote	0	1.90894e-05	8.00299e-05	0	0	0	0	0	0	0	0	0	0	0	0	0	1.67129e-05	3.95077e-05	0	0	0	5.73712e-05	0	5.90888e-05	0	0	0	0	0.000263075	0	0.000124283	0	0.000188237	0.000108626	6.01552e-05	7.83257e-05	0.000140962	0.000102494	0	0.000106591	0	0	0	0
Bacteroidota	Bacteroidia	Bacteroidales	Rs_E47_termite_group	unclassified_Rs_E47_termite_group	unclassified_Rs_E47_termite_group	0	0	0	0	0	0	0	0	0	0	0	0	0	0	0	0	0	0	0	0	0	0	0	0	0	0	0	0	3.94612e-05	0	0	0	0	0	0	0	0	0	0	0	0	0	0	0
Bacteroidota	Bacteroidia	Bacteroidales	Tannerellaceae	Macellibacteroides	unclassified_Macellibacteroides	0	0	0	0	0	0	0	0	0	0	0	0	0	0	0	0	0	0	0.000118814	0	0	0	0	0	0	0	0	0	0	0	0	0	0	0	0	0	0	0	0	0	0	0	0	0
Bacteroidota	Bacteroidia	Bacteroidales	Tannerellaceae	Parabacteroides	Parabacteroides_distasonis	0	0	0	0	0	0	0	0	0	0	0	0	0	0	0	0	0	0	0	0	0.00376147	0	0	0	0	0	0	0	0	0	0	0	0	0	0	0	0	0	0	0	0	0	0	0
Bacteroidota	Bacteroidia	Bacteroidales	Tannerellaceae	Parabacteroides	Parabacteroides_faecis	0	0	0	0	0	0	0	0	0	0	0	0	0	0	0	0	0.000551526	0	0	0	0	0	0	0	0	0	0	0	0	0	0	0	0	0	0	0	0	0	0	0	0.00121569	0	0	0
Bacteroidota	Bacteroidia	Bacteroidales	Tannerellaceae	Parabacteroides	Parabacteroides_goldsteinii	0	0	0	0	0.000108697	0	0.000468733	0	0	0	0	0	0	0	0.00135566	0.00118633	0.000317545	0	0	0	5.50459e-05	0.00307892	0	0.00200902	0	0	7.35105e-05	8.29589e-05	0	0	0	0	0	0	0.00106274	0	0	0	0	0	0.0142586	0	0	0
Bacteroidota	Bacteroidia	Bacteroidales	Tannerellaceae	Parabacteroides	Parabacteroides_gordonii	0	0	0	0	0	0	0	0	0	0	0	0	0	0	0	0	0	0	0	0	0.000220183	0	0	0	0.000181755	0	0	0	0.000236767	0	0	0	0	0	0	0	0	0	0	0	0.074693	0	0	0
Bacteroidota	Bacteroidia	Bacteroidales	Tannerellaceae	Parabacteroides	Parabacteroides_johnsonii	0	0	0	0	0.00203419	0	0	0	0	0	0	0	0	0	0	0	0	0	0	0	0	0	0	0	0	0.000238749	0	0	0	0	0	0	0	0	0.00278719	0	0	0	0	0	0.0246023	0	0	0
Bacteroidota	Bacteroidia	Bacteroidales	Tannerellaceae	Parabacteroides	Parabacteroides_merdae	0.00274808	0.00230982	0.00562877	0.00458926	0.00094722	0.000234489	0.00681794	0.000154467	0.00385964	0.036032	7.09509e-05	0.00108895	0.000455085	0.00018649	0	0.00587515	3.34258e-05	0.00659779	0.0692489	0.0214889	0.00963303	0.00667419	0.0018127	0.0118375	0.00641597	0.00218853	0.00290366	0	0.0181785	7.27527e-05	0.00264102	0.00125071	0.00342249	0.00977638	0.00102264	0	0.00112769	0.000175703	0.00107546	0.00399716	0.0443007	0.00446165	0.010658	0
Bacteroidota	Bacteroidia	Bacteroidales	Tannerellaceae	Parabacteroides	Parabacteroides_sp._CT06	0	0	0	0	0	0	0	0	0	0	0	0	0	0	0	0	0	0	0	0	0	0	0	0	0	0	0	0	0.00199937	0	0.000403921	0.000518585	0	0	0	0.000704931	0	0	0	0	0	0	0	0
Bacteroidota	Bacteroidia	Bacteroidales	Tannerellaceae	Parabacteroides	Parabacteroides_sp._Marseille_P3136	0	0	0	0	0	0	0	0	0	0	0	0	0	0	0	0	0	0	0	0	0	0	0	0	0	0	0	0	0	0	0	0	0	0	0	0	0	0	0	0	0.0037501	0	0	0
Bacteroidota	Bacteroidia	Bacteroidales	Tannerellaceae	Parabacteroides	swine_fecal_bacterium_SD_Xyl5	0	0	0	0	0	0	0	0	0.000100906	7.07898e-05	0	0	0	0	0	0	0	0	0.000455455	0.000142581	0	0	0	0	0	0	0	0	0	0	0	0	0	0	0	0	0	0	0	0	0	0	5.50327e-05	0
Bacteroidota	Bacteroidia	Bacteroidales	Tannerellaceae	Parabacteroides	unclassified_Parabacteroides	0.00929349	0.00190894	0.00408152	0.00268013	0.059737	0.00668295	0.00581655	0.0473827	0.000655887	0.0209538	0.0115827	0.0159345	0.00222666	0.000358634	0.00686098	0.00284342	0	0.0272011	0.0103764	0.00666056	0.00286239	0.010977	0.00482684	0.00453015	0.0154492	0.00493415	0.032657	0.000165918	0.009668	0.00333207	0.0032003	0.00195232	0.0033027	0.00198631	0.00362936	0.00169184	0.0411432	0.00125921	0.00748687	0.00154557	0.00772686	0.00104868	0.00456772	9.69932e-05
Bacteroidota	Bacteroidia	Bacteroidales	Tannerellaceae	Parabacteroides	uncultured_Bacteroidaceae_bacterium	0	0	0	0	0	0	0	0	0	0	0	0	0	0	0	0	0	0	0	0	0	0	0	0	0	0	0	0	0	0	0	0	0	0	0	0	0.000193822	0	0	0	0	0	0	0
Bacteroidota	Bacteroidia	Bacteroidales	Tannerellaceae	Tannerella	Tannerella_sp._oral_taxon_HOT_286	0	0	0	0	0	0	0	0	0	0	0	0	0	0	0	0	0	0	0	0	0	0	0	0	0	0	0	0	0	0	0	0	0	0	0	0	0	4.39258e-05	0	0	0	0	0	0
Bacteroidota	Bacteroidia	Bacteroidales	Tannerellaceae	unclassified_Tannerellaceae	unclassified_Tannerellaceae	0	3.81789e-05	2.66766e-05	0	0	0	0	0	0	0	0	0	0	0	0	0	0	3.95077e-05	0	0	0	0	4.21559e-05	0	0	0	0	0	0	0	0	0	0	0	0	0	0	0	0	0	0	0	0	0
Bacteroidota	Bacteroidia	Bacteroidales	unclassified_Bacteroidales	unclassified_Bacteroidales	unclassified_Bacteroidales	0	9.54472e-05	0.00274769	0	0	0	0.000298285	0	0	0.00014158	0	0	0	4.3036e-05	9.91949e-05	0	0	0.000335816	0.000475257	0	0	0.000210361	0.000189701	0.000275748	5.45266e-05	5.96872e-05	7.35105e-05	0	0.00138114	0	0	0	0	0	8.02069e-05	0	0	0	0	0	0	0.00036227	7.3377e-05	0
Bacteroidota	Bacteroidia	Chitinophagales	Chitinophagaceae	Chitinophaga	Chitinophaga_taiwanensis	0	0	0	0	0	0	0	0	0	0	0	0	0	0	0	0	0	0	0	0	0	0	0	0	0	0	0	0	5.2615e-05	4.36516e-05	0	0.00012202	0	0	0	0	0	0	0	0	0	0	0	0
Bacteroidota	Bacteroidia	Chitinophagales	Chitinophagaceae	Niastella	unclassified_Niastella	0	0	0	0	0	0	0	0	0	0	0	0	0	0	0	0	0	0	0	0	0	0	0	0	0	0	0	0	0	0.000160056	0.000155354	0.000198283	0	0	0	0	0	0	0	0	0	0	0	0
Bacteroidota	Bacteroidia	Chitinophagales	Chitinophagaceae	Puia	unclassified_Puia	0	0	0	0	0	0	0	0	0	0	0	0	0	0	0	0	0	0	0	0	0	0	0	0	0	0	0	0	5.2615e-05	0	0	0	0	0	0	0	0	0	0	0	0	0	0	0
Bacteroidota	Bacteroidia	Chitinophagales	Chitinophagaceae	Taibaiella	unclassified_Taibaiella	0	0	0	0	0	0	0	0	0	0	0	0	0	0	0	0	0	0	0	6.1106e-05	0	0	0	0	0	0	0	0	0	0	0	0	0	0	0	0	0	0	0	0	0	0	0	0
Bacteroidota	Bacteroidia	Chitinophagales	Chitinophagaceae	Terrimonas	unclassified_Terrimonas	0	0	0	0	0	0	0	0	7.56792e-05	0	0	0	0	0	0	0	0	0	0	0	0	0	0	0	0	0	0	0	0	0	0	0	0	0	0	0	0	0	0	0	0	0	0	0
Bacteroidota	Bacteroidia	Chitinophagales	Chitinophagaceae	Thermoflavifilum	Chitinophagaceae_bacterium_NYFB	0	0	0	0	0	0	4.26121e-05	1.93084e-05	0	0	0	0	0	5.73814e-05	0	0	0	0	0	0	0	0	0	0	0	0	0	0	0	0	0	0	0	1.55181e-05	0	0	0	4.39258e-05	0	0	0	0	0	0
Bacteroidota	Bacteroidia	Chitinophagales	Chitinophagaceae	Thermoflavifilum	unclassified_Thermoflavifilum	0	0	0	0	0	0	0	0	0	0	3.54755e-05	0	3.25061e-05	0	1.65325e-05	0	0	0	0	0	0	0	0	0	0	0	0	0	0	0	0	0	0	0	0	0	0	0	2.75759e-05	0	0	0	0	0
Bacteroidota	Bacteroidia	Chitinophagales	Chitinophagaceae	unclassified_Chitinophagaceae	unclassified_Chitinophagaceae	0	0	0	0	0	0	0	0	0	0	0	0	0	0	0	0	0	0	0	0	0	0	0	0	0	0	0	0	0.000236767	0	0	0	0	0	0	4.69954e-05	0	0	0	0	0	0	0	0
Bacteroidota	Bacteroidia	Chitinophagales	Chitinophagaceae	unclassified_Chitinophagaceae	uncultured_Sphingobacteriales_bacterium	0	0	0	0	0	0	0	0	0	0	0	0	0	0	0	0	0	0	0	0	0	0	0	0	0	0	0	0	0	0	4.66063e-05	0	0	0	0	0	0	0	0	0	0	0	0	0
Bacteroidota	Bacteroidia	Chitinophagales	Saprospiraceae	unclassified_Saprospiraceae	uncultured_soil_bacterium	0	0	0	0	0	0	0	0	0	0	0	0	0	0	0	0	0	0	0	0	0	0	0	0	0	0	0	4.14794e-05	0	0	0	0	0	0	0	0	0	0	0	0	0	0	0	0
Bacteroidota	Bacteroidia	Cytophagales	Cyclobacteriaceae	unclassified_Cyclobacteriaceae	unclassified_Cyclobacteriaceae	0	0	0	0	0	0	0	0	0	0	0	0	0	0	0	0	0	0	0	0	0	0	0	0	0	0	0	0	0	0	4.66063e-05	0	0	0	0	0	0	0	0	0	0	0	0	0
Bacteroidota	Bacteroidia	Cytophagales	Hymenobacteraceae	Adhaeribacter	unclassified_Adhaeribacter	0	0	0	0	0	0	0	0	0	0	0	0	0	0	0	0	0	0	0	0	0	0	0	0	0	0	0	0	0	0	0	0	0	0	0	0	0	5.85677e-05	0	0	0	0	0	0
Bacteroidota	Bacteroidia	Cytophagales	Hymenobacteraceae	Hymenobacter	Siccationidurans_occulans	0	0	0	0	0	0	0	0	0	0	0	0	0	0	0	0	0	0	0	0	0	0	0	0	0	0	0	0	0	0	0	0	0	0	0	0	0.000105721	0	0	0	0	0	0	0
Bacteroidota	Bacteroidia	Cytophagales	Hymenobacteraceae	Rufibacter	unclassified_Rufibacter	0	0	0	0	0	0	0	0	0	0	0	0	0	0	0	0	0	0	0	0	0	0	0	0	0	0	0	0	0	0	0	0	0	0	0	4.69954e-05	0	0	0	0	0	0	0	0
Bacteroidota	Bacteroidia	Cytophagales	Microscillaceae	unclassified_Microscillaceae	unclassified_Microscillaceae	0	0	0	0	0	0	0	0	0	0	0	0	0	0	0	0	0	0	0	0	0	0	0	0	0	0	0	0	0	0	0	0	0	0	0	0	0	5.85677e-05	0	0	0	0	0	0
Bacteroidota	Bacteroidia	Flavobacteriales	Flavobacteriaceae	Capnocytophaga	Capnocytophaga_gingivalis	0	0	0	0	0	0	2.13061e-05	0.00011585	0	0	0	0	0	0	0	0	0	0	0	0	0	0	0	0	0	7.9583e-05	5.51329e-05	0	0	0	0	0	0	0	0	0	0	0	0	0	0	0	0	0
Bacteroidota	Bacteroidia	Flavobacteriales	Flavobacteriaceae	Capnocytophaga	Capnocytophaga_leadbetteri	0	0	8.00299e-05	0	0	0	0	0	0	0	0	0	0	0	0	0	0	0	0	0	0	0	0	0	0	0	0	0	0	0	0	0	0	0	0	0	0	4.39258e-05	0	0	0	0	0	0
Bacteroidota	Bacteroidia	Flavobacteriales	Flavobacteriaceae	Capnocytophaga	Capnocytophaga_sputigena	0.000224843	0	0	7.34282e-05	0	0.000175867	0	0	0	0	0	0	0	0	0	0.000169476	0.000167129	0	0	0	0	0	0.00010539	7.87851e-05	5.45266e-05	0	0	0	0	0	0	0	0	0	0	0	0	0	0	0	0	0	0.000183442	6.92809e-05
Bacteroidota	Bacteroidia	Flavobacteriales	Flavobacteriaceae	Capnocytophaga	unclassified_Capnocytophaga	0	0	0	0	0	0	0	0	0	0	0	0	0	0	0	0	0	0	0	4.07373e-05	0	0	0	0	0	0	0	0	0	0	0	0	0	0	0	0	0	0	0	0	0	0	0	0
Bacteroidota	Bacteroidia	Flavobacteriales	Flavobacteriaceae	Flavobacterium	unclassified_Flavobacterium	0	0	0	0	0	0	0	0	0	0	0	0	0	0	0	0	0	0	0	0	0	0	0	0	0	0	0	0	0.000131537	4.36516e-05	7.76771e-05	4.57575e-05	0	0	0	0	0	0	0	0	0	0	0	0
Bacteroidota	Bacteroidia	Flavobacteriales	Flavobacteriaceae	NS3a_marine_group	unclassified_NS3a_marine_group	0	0	0	0	4.65846e-05	0	0	0	0	0	0	0	0	0	0	0	0	0	0	0	0	0	0	0	0	0	0	0	0	0	0	0	0	0	0	0	0	0	0	0	0	0	0	0
Bacteroidota	Bacteroidia	Flavobacteriales	Flavobacteriaceae	Ulvibacter	unclassified_Ulvibacter	0	0	0	3.67141e-05	0	0	0	0	0	0	3.54755e-05	0	0	0	0	0	0	0	1.98024e-05	0	0	0	0	0	0	0	0	0	0	0	0	0	0	0	0	0	0	0	0	0	0	0	0	0
Bacteroidota	Bacteroidia	Flavobacteriales	Flavobacteriaceae	Wenyingzhuangia	unclassified_Wenyingzhuangia	0	1.90894e-05	0	0	0	1.95408e-05	0	0	0	0	0	0	0	0	0	0	0	0	0	0	0	0	0	0	0	0	0	0	0	0	0	0	0	0	0	0	0	0	0	0	0	0	0	0
Bacteroidota	Bacteroidia	Flavobacteriales	Flavobacteriaceae	Winogradskyella	Winogradskyella_sp._J14_2	0	0	0	0	0	0	0	0	0	0	0	0	0	0	0	0	0	0	0	0	0	0	0	0	0	0	0	0	0	0	0	0	0	0	0	4.69954e-05	0	0	0	0	0	0	0	0
Bacteroidota	Bacteroidia	Flavobacteriales	Weeksellaceae	Chryseobacterium	unclassified_Chryseobacterium	0	0	0	0	1.55282e-05	0	0	0	0	0	0	0	0	0	0	0	0	0	0	0	0	0	0	0	0	0	0	0	0	0	0	0	1.71124e-05	0	2.00517e-05	0	0	0	0	0	0	0	0	0
Bacteroidota	Bacteroidia	Flavobacteriales	Weeksellaceae	Empedobacter	unclassified_Empedobacter	0	0	0	0	0	0	0	0	0	0	0	0	0	0	0	0	0	0	0	0	0	0	0	0	0	0	0	0	0	0	0	3.0505e-05	0	0	0	1.56651e-05	0	1.46419e-05	0	0	0	0	0	0
Bacteroidota	Bacteroidia	Sphingobacteriales	Lentimicrobiaceae	Lentimicrobium	Lentimicrobium_saccharophilum	0	0	0	0	0	0	0	0	0	0	0	0	0	0	0	0	0	0	0	0	0	5.73712e-05	0	0	0	0	0	0	0	0	0	0	0	0	0	0	0	0	0	0	0	0	0	0
Bacteroidota	Bacteroidia	Sphingobacteriales	Lentimicrobiaceae	Lentimicrobium	unclassified_Lentimicrobium	0	0.000209984	8.00299e-05	0	0	1.95408e-05	0	0	0	0	5.32132e-05	0	0	0	0	0	0	0.000118523	0.000138617	0.000101843	9.17431e-05	0	0	0	0	0	0	0	0	0	0	0	0	0	0	0	0	0	0	0	0	0	0	0
Bacteroidota	Bacteroidia	Sphingobacteriales	Lentimicrobiaceae	Lentimicrobium	uncultured_Marinifilum_sp.	0	0	0	0	0	0	0	0	7.56792e-05	0	0	0	0	0	0	0	0	0	0	0	0	0	0	0	0	0	0	0	0	0	0	0	0	0	0	0	0	0	0	0	0	0	0	0
Bacteroidota	Bacteroidia	Sphingobacteriales	Lentimicrobiaceae	unclassified_Lentimicrobiaceae	unclassified_Lentimicrobiaceae	0	0	0	0	0	0	0	0	0	0	0	0	0	0	0	0	0	0	0	0	1.83486e-05	0	0	0	0	0	0	0	0	0	0	0	0	0	0	0	0	0	0	0	6.18149e-05	0	0	0
Bacteroidota	Bacteroidia	Sphingobacteriales	NS11_12_marine_group	uncultured_Bacteroidetes_bacterium	uncultured_Bacteroidetes_bacterium	0	0	0	0	0	0	0	0	0	0	0	0	0	0	0	0	0	0	0	0	0	0	0	0	0	0	0	0	3.94612e-05	0	0	0	0	0	0	0	0	0	0	0	0	0	0	0
Bacteroidota	Bacteroidia	Sphingobacteriales	Sphingobacteriaceae	Pedobacter	Pedobacter_namyangjuensis	0	0	0	0	0	0	0	0	0	0	0	0	0	0	0	0	0	0	0	0	0	0	0	0	0	0	0	0	7.89224e-05	0	0	0	0	0	0	0	0	0	0	0	0	0	0	0
Bacteroidota	Bacteroidia	Sphingobacteriales	Sphingobacteriaceae	Pedobacter	unclassified_Pedobacter	0	0	0	0	0	0	0	0	0	0	0	0	0	1.43453e-05	0	0	0	0	0	0	0	0	0	0	0	0	0	0	0	4.36516e-05	0	0	0	0	0	0	0	0	0	0	0	0	0	0
Bacteroidota	Bacteroidia	unclassified_Bacteroidia	unclassified_Bacteroidia	unclassified_Bacteroidia	unclassified_Bacteroidia	0	0	0	0	0	0	0.00112922	0	0	7.07898e-05	0	0	0	0	0	0	0	3.95077e-05	0	0	0	0	0	0	0	0	0	0	0	1.45505e-05	0	0	0	0	0	0	7.04809e-05	0	0	0	0	0	0.00124741	0
Bacteroidota	Ignavibacteria	Ignavibacteriales	unclassified_Ignavibacteriales	unclassified_Ignavibacteriales	unclassified_Ignavibacteriales	0	0	0	0	0	0	0	0	0	0	0	0	0	0	0	0	0	0	0	0	3.66972e-05	0	0	0	0	0	0	0	0	0	0	0	0	0	0	0	0	0	0	0	0	0	0	1.38562e-05
Bdellovibrionota	Oligoflexia	0319_6G20	unclassified_0319_6G20	unclassified_0319_6G20	unclassified_0319_6G20	0	0	0	0	0	0	0	0	0	0	0	0	0	0	0	0	0	0	0	0	0	0	0	0	0	0	0	0	0	0	0	0	0	0	0	0	0	4.39258e-05	0	0	0	0	0	0
Caldatribacteriota	Caldatribacteriia	Caldatribacteriales	Caldatribacteriaceae	Candidatus_Caldatribacterium	Atribacteria_bacterium_JGI_0000079_F20	0	0	0	3.67141e-05	0	0	0	3.86167e-05	0	0	0	0	0	0	0	0	0	0	0	0	0	0	6.32338e-05	0	0	5.96872e-05	0	0	0	0	0	0	0	0	0	0	0	0	0	0	0	3.81337e-05	0	0
Caldisericota	Caldisericia	Caldisericales	WCHB1_02	uncultured_Firmicutes_bacterium	uncultured_Firmicutes_bacterium	0	7.63577e-05	0	0	0	0	0	0	0	0	0	0	0	0	0	0	0	1.97539e-05	0	0	0	0	2.10779e-05	0	0	0	0	0	0	0	0	0	0	0	0	0	0	0	0	0	0	0	3.66885e-05	0
Campylobacterota	Campylobacteria	Campylobacterales	Arcobacteraceae	Poseidonibacter	Poseidonibacter_lekithochrous	0	0	0	0.000128499	0	0.000117245	0	0	0	0	0	0	0	0	0	0	0	0	0	0	0	7.6495e-05	0	0	3.63511e-05	0	0	0	0	0	0	0	0	0	0	0	0	0	0	0	0	0	0	0
Campylobacterota	Campylobacteria	Campylobacterales	Arcobacteraceae	unclassified_Arcobacteraceae	unclassified_Arcobacteraceae	0	0	0	0	6.21128e-05	0	0	0	0	0	0	0	0	0	0	0	0	0	0.000158419	0	0	0	0	0	0	0	0	0	0	0	0	0	0	0	0	0	0	0	0	0	0	0	0	0
Campylobacterota	Campylobacteria	Campylobacterales	Arcobacteraceae	unclassified_Arcobacteraceae	uncultured_prokaryote	0	5.72683e-05	5.33533e-05	0	0	0	0	0	0	0	0	1.37842e-05	0	0	0	0	0	7.90155e-05	0	0	0	0	0	0	0	0	0	0	0	0	0	0	0	0	0	0	0	0	0	1.77651e-05	0	0	0	0
Campylobacterota	Campylobacteria	Campylobacterales	Campylobacteraceae	Campylobacter	Campylobacter_concisus	0	0	0	0	0	0	6.39182e-05	0.00011585	0	0	0	0	0	0	0	0	0	0	0	0	0	0	0	0	0	0	1.83776e-05	0	0	0	0	0	0	0	0	0	0	0	0	0	0	0	0	0
Campylobacterota	Campylobacteria	Campylobacterales	Campylobacteraceae	Campylobacter	Campylobacter_showae	0	0	0	0	0	0	0	0	0	0	0	0	0	0	0	1.88306e-05	5.01387e-05	0	0	0	0	0	8.43117e-05	0	0	0	0	0	0	2.91011e-05	0	0	0	0	0	0	0	0	0	0	0	1.90669e-05	3.66885e-05	0
Campylobacterota	Campylobacteria	Campylobacterales	Campylobacteraceae	Campylobacter	unclassified_Campylobacter	9.993e-05	5.72683e-05	0.000186736	9.17852e-05	4.65846e-05	0	0	0	0	0	0	0	0	0	0	0	0	7.90155e-05	0.000178221	0	7.33945e-05	3.82475e-05	0	5.90888e-05	0	0	0	0	0	0	0	3.0505e-05	0	0	0	0	0	0.000117135	0	0	0	0	0	0
Campylobacterota	Campylobacteria	Campylobacterales	Helicobacteraceae	Helicobacter	Helicobacter_rodentium	0	0	0	0	0	0	0	0	0	0	0	0	0	0	0	0	0	0	0	0	0	0	0	0	0	0	0	0	0	5.82021e-05	0	0	0	0	0	0	0	0	0	0	0	0	0	0
Campylobacterota	Campylobacteria	Campylobacterales	Helicobacteraceae	Helicobacter	Helicobacter_sp._UNSWMCSp1	0	0	0	0	0	0	0	0	0	0	0	0	0	0	0	0	0	0	0	0	0	0	0	0	0	0	0	0	0	0	0	0	0	0	0	0	0	0	0	0	0	0	0	9.69932e-05
Campylobacterota	Campylobacteria	Campylobacterales	Helicobacteraceae	Helicobacter	unclassified_Helicobacter	0	0.000152715	0.00032012	7.34282e-05	0	0	0.000149142	0.0002317	0	0	5.32132e-05	0	0	1.43453e-05	3.3065e-05	0	0	0.000158031	0.000158419	0.000101843	0.000110092	1.91237e-05	0.000210779	0	0.000127229	0.000119374	0.000110266	0	0.000144691	0	0	0	0	0	0	7.83257e-05	0.000105721	0.000146419	0	0	0	0.000114401	0	0
Campylobacterota	Campylobacteria	Campylobacterales	Sulfurimonadaceae	Sulfuricurvum	unclassified_Sulfuricurvum	0	0	0	0	0	0	0	0	0	0	0	0	0	0	0	0	0	0	0	0	0	0	0	0	0	0	0	6.91324e-05	0	0	0	0	0	0	0	0	0	0	0	0	0	0	0	0
Campylobacterota	Campylobacteria	Campylobacterales	Sulfurospirillaceae	Sulfurospirillum	unclassified_Sulfurospirillum	0	1.90894e-05	2.66766e-05	0	0	0	0	0	0	0	0	0	0	0	0	0	0	0	0	2.03687e-05	0	0	0	0	0	0	0	0	0	0	0	0	0	0	0	0	0	0	0	0	0	0	0	0
Campylobacterota	Campylobacteria	Campylobacterales	unclassified_Campylobacterales	unclassified_Campylobacterales	unclassified_Campylobacterales	0	0	0	0	0	0	0	0	0	0	0	0	1.6253e-05	0	0	0	0	1.97539e-05	0	0	0	1.91237e-05	0	0	0	0	0	0	0	0	0	0	0	0	0	0	0	0	0	0	0	0	0	0
Chloroflexi	Anaerolineae	Anaerolineales	Anaerolineaceae	Anaerolinea	unclassified_Anaerolinea	0	0	0	0.000165213	0.000108697	7.81632e-05	8.52242e-05	9.65419e-05	0	0	3.54755e-05	0	0	0	0	5.64919e-05	0.000100277	0.000118523	0.000158419	2.03687e-05	0	0	0.000358325	0	0	0	0	4.14794e-05	0	0	0	0	0	0	0	0	0	4.39258e-05	0	0	0	0	0	4.15685e-05
Chloroflexi	Anaerolineae	Anaerolineales	Anaerolineaceae	Longilinea	unclassified_Longilinea	0	0	0	0	0	0	0	0	0	0	0	1.37842e-05	0	0	0	0	0	0	0	0	0	0	0	0	1.81755e-05	0	0	0	0	0	0	0	0	0	0	0	0	0	0	0	2.0605e-05	0	1.83442e-05	0
Chloroflexi	Anaerolineae	Anaerolineales	Anaerolineaceae	Pelolinea	unclassified_Pelolinea	0	0	0	5.50711e-05	0	0	0	0	0	0	0	0	0	0	0	0	0	0	0	0	0	0	0	0	0	0	0	0	0	0	0	0	0	0	0	0	0	0	0	0	0	0	0	0
Chloroflexi	Anaerolineae	Anaerolineales	Anaerolineaceae	unclassified_Anaerolineaceae	toluene_degrading_methanogenic_consortium_bacterium	0	0	0	0.000238642	0	0	0	0	0	0	0	0	0	0	0	0	0	0	0	0	0	0	0	0	0	0	0	0	0	0	0	0	0	0	0	0	0	0	0	0	0	0	0	0
Chloroflexi	Anaerolineae	Anaerolineales	Anaerolineaceae	unclassified_Anaerolineaceae	unclassified_Anaerolineaceae	0	0.000190894	0	0	0.000263979	7.81632e-05	0.000170448	0.000212392	0.000227038	0	5.32132e-05	0.000110273	0	0.000301252	0	0.000207137	0.000384397	0	0.00146538	6.1106e-05	0.000311927	0	0.000758805	0	0.000308984	0	0	4.14794e-05	0	0	0	0	0	0	0	0	0	0	0	0	8.24198e-05	0	7.3377e-05	1.38562e-05
Chloroflexi	Anaerolineae	Anaerolineales	Anaerolineaceae	unclassified_Anaerolineaceae	uncultured_bacterium_UASB_TL84	0	0	0	0	0	0	0	0	0	0	0	0	0	7.17267e-05	0	0	3.34258e-05	0	0	2.03687e-05	0	0	8.43117e-05	0	0	0	0	0	0	0	0	0	0	0	0	0	0	0	0	0	0	0	0	0
Chloroflexi	Anaerolineae	Anaerolineales	Anaerolineaceae	unclassified_Anaerolineaceae	uncultured_microorganism	0	0	0	0	0	0	0	0	0	0	0	0	0	0	0	0	0	0	0.000118814	0	0	0	8.43117e-05	0	0	9.94787e-05	0	0	0	0	0	0	0	0	0	0	0	0	0	0	6.18149e-05	0	0	0
Chloroflexi	Anaerolineae	Ardenticatenales	unclassified_Ardenticatenales	unclassified_Ardenticatenales	unclassified_Ardenticatenales	0	0	0	1.8357e-05	0	0	0	0	0	0	5.32132e-05	0	0	0	0	0	0	0	0	0	0	0	0	0	0	0	0	0	0	2.91011e-05	0	0	0	0	0	0	0	0	0	0	0	0	0	0
Chloroflexi	Anaerolineae	Caldilineales	Caldilineaceae	unclassified_Caldilineaceae	unclassified_Caldilineaceae	0	1.90894e-05	0	0	0	1.95408e-05	0	0	0	0	0	0	0	0	0	0	0	0	0	0	0	3.82475e-05	0	0	0	0	0	0	0	0	0	0	0	0	0	0	0	0	0	0	0	0	0	0
Chloroflexi	Anaerolineae	SBR1031	A4b	unclassified_A4b	unclassified_A4b	0	0	0	0	0	0	0	0	0	0	0	0	0	0	0	0	0	0	0	0	0	0	0	0	0	0	0	0	0	0	0	4.57575e-05	0	0	6.01552e-05	0	0	0	0	0	0	0	0	0
Chloroflexi	Anaerolineae	SJA_15	uncultured_soil_bacterium	uncultured_soil_bacterium	uncultured_soil_bacterium	0	0	0	0	7.7641e-05	1.95408e-05	0	9.65419e-05	0	0	0	4.13525e-05	0	0	0	0	0.00011699	0	0.000475257	2.03687e-05	0	0	0.000337247	0	0	5.96872e-05	0	0	0	0	0	0	0	0	0	0	0	0	0	0	0	0	0	0
Chloroflexi	Anaerolineae	unclassified_Anaerolineae	unclassified_Anaerolineae	unclassified_Anaerolineae	unclassified_Anaerolineae	0	0	0	0	0	0	0	0	0	0	0	0	0	0	1.65325e-05	0	0	0	7.92095e-05	0	0	0	0	0	0	0	0	0	0	0	0	0	0	0	0	0	3.52404e-05	4.39258e-05	0	0	0	0	0	0
Chloroflexi	Chloroflexia	Chloroflexales	Roseiflexaceae	unclassified_Roseiflexaceae	unclassified_Roseiflexaceae	0	0	0	0	0	0	0	0	7.56792e-05	0	0	0	0	0	0	0	0	0	0	0	0	0	0	0	0	0	0	0	0	0	0	0	0	0	0	0	0	0	0	0	0	0	0	0
Chloroflexi	Dehalococcoidia	SAR202_clade	uncultured_Chloroflexi_bacterium	uncultured_Chloroflexi_bacterium	uncultured_Chloroflexi_bacterium	0	0	0	0	0	0	0	0	0	0	0	0	0	0	0	0	0	0	0	0	0	0	0	0	0	0	0	0	0	0	0	0	0	0	0	4.69954e-05	0	0	0	0	0	0	0	0
Chloroflexi	Ktedonobacteria	Ktedonobacterales	JG30_KF_AS9	unclassified_JG30_KF_AS9	unclassified_JG30_KF_AS9	0	0	0	0	0	0	0	0	0	0	8.86886e-05	0	0	0	0	0	0	0	0	0	0	0	0	0	0	0	0	0	0	0	0	0	0.000171124	0	8.02069e-05	9.39909e-05	7.04809e-05	0	0	0	0	0	0	0
Chloroflexi	Ktedonobacteria	Ktedonobacterales	Ktedonobacteraceae	FCPS473	unclassified_FCPS473	0	0	0	0	0	0	0	0	0	0	0.000141902	5.51367e-05	9.75182e-05	1.43453e-05	4.95974e-05	0	0	0	0	0	0	0	0	0	0	0	0	6.91324e-05	0	0	0	0	0	1.55181e-05	0	0	0	0.000161061	0	0.000124356	6.18149e-05	0	0	0
Chloroflexi	Ktedonobacteria	Ktedonobacterales	Ktedonobacteraceae	unclassified_Ktedonobacteraceae	unclassified_Ktedonobacteraceae	0	0	0	0	0	0	0	0	0	0	0	0	0	2.86907e-05	1.65325e-05	0	0	0	0	0	0	0	0	0	0	0	0	1.38265e-05	0	0	0	0	0	0	0	0	0	0	2.75759e-05	0	0	0	0	0
Chloroflexi	Ktedonobacteria	Ktedonobacterales	Ktedonobacteraceae	unclassified_Ktedonobacteraceae	uncultured_Ktedobacteria_bacterium	0	0	0	0	0	0	0	0	0	0	0	0	0	0	0	0	0	0	0	0	0	0	0	0	0	0	0	0	0	8.73032e-05	0	0	0	0	0	0	0	0	0	0	0	0	0	0
Chloroflexi	unclassified_Chloroflexi	unclassified_Chloroflexi	unclassified_Chloroflexi	unclassified_Chloroflexi	unclassified_Chloroflexi	0	0	0	0	0	0	0	0	0.000201811	0	0	0	0	0	0	0	0	0	0	0	0	0	0	0	0	0	0	0	0	0	0	0	0	0	6.01552e-05	0	0	0	0	0	0	0	0	0
Cloacimonadota	Cloacimonadia	Cloacimonadales	W27	unclassified_W27	unclassified_W27	0	0	0	0	0	0	0	0	2.52264e-05	0	0	0	0	0	0	0	0	0	0	2.03687e-05	0	0	0	0	0	0	0	0	0	0	0	0	0	0	0	3.13303e-05	0	0	0	0	0	0	0	0
Cloacimonadota	Cloacimonadia	Cloacimonadales	W27	uncultured_Cloacimonetes_bacterium	uncultured_Cloacimonetes_bacterium	0	0.00066813	0.000880329	0.000936209	0.000372677	0.000625305	0.000234367	0.00011585	0	0	0	0	0	0	0	0	0	0.00134326	0.000673281	0.000712904	0.000917431	0.000745826	0.000927429	0.000728762	0.000363511	0.000119374	5.51329e-05	0	0.00031569	7.27527e-05	0.00017089	0.000167778	0.000119787	0.000217253	0.000100259	9.39909e-05	0.000193822	0.000146419	0	0.000124356	0	0	0	0
Cyanobacteria	Cyanobacteriia	Cyanobacteriales	Chroococcidiopsaceae	Chroococcidiopsis_SAG_2023	Chroococcidiopsis_sp._CCMEE_246	0	0	0	0	0	0	0	0	0	0	0	0	0	0	0	0	0	0	0	0	0	0	0	0	0	0	0	0	0	0	4.66063e-05	0	0	0	0	0	0	0	0	0	0	0	0	0
Cyanobacteria	Cyanobacteriia	Cyanobacteriales	Chroococcidiopsaceae	Chroococcidiopsis_SAG_2023	unclassified_Chroococcidiopsis_SAG_2023	0	0	0	0	0	0	0	0	0	0	0	0	0	0	0	0	0	0	0	0	0	0	0	0	0	0	0	0	0	0	0	0	0	0	0	0	0	8.78516e-05	0	0	0	0	0	0
Cyanobacteria	Cyanobacteriia	Cyanobacteriales	Chroococcidiopsaceae	Crinalium_SAG_22.89	uncultured_cyanobacterium	0	0	0	0	0	0	0	0	0	0	0	0	0	0	0	0	0	0	0	0	0	0	0	0	0	0	0	0	0	0	0	0	0	0	0	0	0	5.85677e-05	0	0	0	0	0	0
Cyanobacteria	Cyanobacteriia	Cyanobacteriales	Chroococcidiopsaceae	unclassified_Chroococcidiopsaceae	unclassified_Chroococcidiopsaceae	0	0	0	0	0	0	0	0	0	0	0	0	0	0	0	0	0	0	0	0	0	0	0	0	0	0	0	0	0	0	0	4.57575e-05	0	0	0	4.69954e-05	0	0	0	0	0	0	0	0
Cyanobacteria	Cyanobacteriia	Cyanobacteriales	Nostocaceae	unclassified_Nostocaceae	unclassified_Nostocaceae	0	0	0	9.17852e-05	0.000108697	0	0	0	0	0	0	0	0	0	0	0	0.000200555	0	0.000178221	0.000142581	0	9.56187e-05	0	0	0.000145404	0.00013927	0	0	0.000394612	0.00133865	0.000730165	0.00151	0.000496261	0.00119489	0.000822121	0.00172317	0.00119817	0.00322122	0	0.00065731	0	0	0	0
Cyanobacteria	Cyanobacteriia	Cyanobacteriales	Phormidiaceae	Planktothrix_NIVA_CYA_15	unclassified_Planktothrix_NIVA_CYA_15	0	0	0	0	0	0	0	0	0	0	0	0	0	0	0	0	0	0	0	0	0	0	0	0	0	0	0	0	0	0	0	0	0	4.65542e-05	0	0	0	0	0	0	0	0	0	0
Cyanobacteria	Cyanobacteriia	Cyanobacteriales	Xenococcaceae	Pleurocapsa_PCC_7319	Stanieria_sp._PCC_7302	0	0	0	0	0	0	0	0	0	0	0	0	0	0	0	0	0	0	0	0	0	1.91237e-05	0	1.96963e-05	0	0	0	0	0	0	0	0	0	0	0	0	0	0	0	0	0	0	0	0
Cyanobacteria	Cyanobacteriia	Cyanobacteriales	unclassified_Cyanobacteriales	unclassified_Cyanobacteriales	unclassified_Cyanobacteriales	0.000149895	0.000649041	0.000533533	0.000587425	0.000496902	0.000527601	0.000788324	0.000656485	7.56792e-05	0	1.77377e-05	1.37842e-05	4.87591e-05	1.43453e-05	4.95974e-05	0.000225967	0	0.00061237	0.000475257	0.000427742	0.000458716	0.000325104	0.000716649	0.000728762	0.000454388	0.000596872	0.000422685	8.29589e-05	0.00101284	0.00715886	0.0054374	0.00674161	0.00213906	0.00473301	0.00417076	0.00991603	0.00782337	0.0216554	8.27278e-05	0.00261148	0	0.000133468	0.00012841	0.000512678
Cyanobacteria	Cyanobacteriia	Synechococcales	Cyanobiaceae	Cyanobium_PCC_6307	unclassified_Cyanobium_PCC_6307	0	0	0	0	0	0	0	0	0.000151358	0	0	0	0	0	0	0	0	0	0	0	0	0	0	0	0	0	0	0	0	0	0	0	0	1.55181e-05	0	0	0	7.32097e-05	0	0	0	0	0	0
Cyanobacteria	Cyanobacteriia	unclassified_Cyanobacteriia	unclassified_Cyanobacteriia	unclassified_Cyanobacteriia	unclassified_Cyanobacteriia	0	0	0	0	0	0	0	0	0	0	0	0	0	0	0	0	0	0	0	0	0	0	0	0	0	0	0	0	0	0	0	0	0	0	0	0	0	4.39258e-05	0	0	0	0	0	0
Cyanobacteria	Vampirivibrionia	Gastranaerophilales	Candidatus_Melainabacteria_bacterium_MEL.A1	unclassified_Candidatus_Melainabacteria_bacterium_MEL.A1	unclassified_Candidatus_Melainabacteria_bacterium_MEL.A1	0	0	0	0	0	0	0	0	0	0	0	0	0	0	0	0	0	0	9.90119e-05	0	0	0	0	0	0	0	0	0	0	0	0	0	0	0	0	0	0	0	0	0	0	0	0	0
Cyanobacteria	Vampirivibrionia	Gastranaerophilales	unclassified_Gastranaerophilales	unclassified_Gastranaerophilales	unclassified_Gastranaerophilales	0	0	0	0	0	0	0	0	0	0	0	0	0	0	0	0	0	0	0	0	0	0	0	0	0	0	0	0	0	0	0	0	0	0	0.00012031	0	0	0	0	0	0	0	0	0
Cyanobacteria	Vampirivibrionia	Gastranaerophilales	uncultured_rumen_bacterium	uncultured_rumen_bacterium	uncultured_rumen_bacterium	0	1.90894e-05	0	3.67141e-05	0	0	2.13061e-05	0	0	0	0	0	0	0	0	0	0	0	0	0	0	0	0	0	0	0	0	0	0	0	0	0	0	0	0	0	0	0	0	0	0	0	0	0
Deferribacterota	Deferribacteres	Deferribacterales	Deferribacteraceae	Mucispirillum	Mucispirillum_schaedleri	0	0.000114537	0.00024009	0	1.55282e-05	7.81632e-05	0	3.86167e-05	0	0	0	0	0	0	0	0	0	9.87693e-05	0.000198024	0.000224055	7.33945e-05	1.91237e-05	0	0	3.63511e-05	1.98957e-05	1.83776e-05	0	0	0	0	0	0	0	2.00517e-05	0	0	2.92839e-05	0	0	0	0	0	0
Deferribacterota	Deferribacteres	Deferribacterales	Deferribacteraceae	Mucispirillum	Mucispirillum_sp._69	0	0	0	0	0	0	0	0	0	0	0	0	0	0	0	0	0	0	0	0	0	0	0	0	0	0	0	0	0	2.91011e-05	0	0	0	0	0	1.56651e-05	0	0	0	0	0	0	0	0
Deferribacterota	Deferribacteres	Deferribacterales	Deferribacteraceae	Mucispirillum	unclassified_Mucispirillum	0	0	0	0	0	0	0	0	0	0	0	0	0	0	0	0	0	0	0	0	0	0	6.32338e-05	0	0	0	0	0	0	0	0	0	0	0	0	0	0	0	0	0	0	0	0	0
Dependentiae	Babeliae	Babeliales	UBA12409	unclassified_UBA12409	unclassified_UBA12409	0	0	0	0	0	0	0	0	0.000126132	0	0	0	0	0	0	0	0	0	0	0	0	0	0	0	0	0	0	0	0	0	0	0	0	0	0	0	0	0	0	0	0	0	0	0
Desulfobacterota	Desulfobacteria	Desulfatiglandales	Desulfatiglandaceae	Desulfatiglans	unclassified_Desulfatiglans	0	0	0	0	0	0	0	0	0	0	0	0	0	0	0	0	0	0	0	0	0	0	0	0	0	0	0	0	0	0	0	0	0	0	6.01552e-05	0	0	0	0	0	0	0	0	0
Desulfobacterota	Desulfovibrionia	Desulfovibrionales	Desulfomicrobiaceae	Desulfomicrobium	unclassified_Desulfomicrobium	0	0	0	0	0	0	0	1.93084e-05	0	0	0	0	0	0	0	0	5.01387e-05	0	0	0	0	0	0.000126468	0	0.000109053	0	0	0	0	0	0	0	0	0	0	0	0	0	0	0	0	0	0	0
Desulfobacterota	Desulfovibrionia	Desulfovibrionales	Desulfovibrionaceae	Bilophila	unclassified_Bilophila	0.00859398	0.00114537	0	0	4.65846e-05	0	0.00345158	0	0	0	0	0	0	2.86907e-05	0	0.000979192	0	0	0	0.000183318	0	0	0	0	0	0	0	0	0	0.000494718	0.00192639	0	0	0	0	0	0	8.78516e-05	0	0	6.18149e-05	0	0	0
Desulfobacterota	Desulfovibrionia	Desulfovibrionales	Desulfovibrionaceae	Bilophila	uncultured_delta_proteobacterium	0.00264815	0	0.000400149	0.00108307	0.000357148	0.00154372	0.00155534	5.79251e-05	0.00121087	0.00188773	0.00661617	4.13525e-05	0.000113771	0	0	0.00288108	0.00360999	0.00762499	0.00574269	0.0113657	5.50459e-05	0.00361439	0.00377295	0.00165449	0.00937858	0.0018503	0	0	0.000355151	0.00194977	0	0.00425545	0.00176258	4.65542e-05	0.00226585	0.00385362	0.0115941	0	0.00202683	0.00286019	0.00960191	0.000591073	0.00337534	0
Desulfobacterota	Desulfovibrionia	Desulfovibrionales	Desulfovibrionaceae	Desulfovibrio	Desulfovibrio_legallii	0	0	0	0	0	0	0	0	0	0	0	0	0	0	0	0	0	0	0	0	0	0	0	0	0	0	0	0	0	0	0	0	0	0	0	0	0	0	0	0	0	0	0	0
Desulfobacterota	Desulfovibrionia	Desulfovibrionales	Desulfovibrionaceae	Desulfovibrio	Desulfovibrio_piger	0	0.0255226	0.0182468	0	0.000326092	0	0	0	0	0.00571038	5.32132e-05	0	0	8.60721e-05	0	0	0	0	0.0349116	0	0.000110092	0	0	0	0	0	0	0	0.0101021	0	0	0	0	0	0	0	0	0	0	0	0	0	0	0
Desulfobacterota	Desulfovibrionia	Desulfovibrionales	Desulfovibrionaceae	Desulfovibrio	unclassified_Desulfovibrio	0.000149895	0.000248163	0.000907005	0.000128499	0	0.000136786	0.00547566	0.000193084	0.000227038	0.00240685	0	4.13525e-05	8.12651e-05	5.73814e-05	0.000925819	7.53225e-05	8.35645e-05	0	0.000376245	0.00405337	9.17431e-05	0	0.000126468	7.87851e-05	7.27022e-05	0.00756038	0	0	0.000170999	1.45505e-05	0	0.00864817	6.84498e-05	4.65542e-05	0.0131138	3.13303e-05	0	0.000117135	1.3788e-05	0.00500977	0.00484217	5.72006e-05	0.00012841	6.92809e-05
Desulfobacterota	Desulfovibrionia	Desulfovibrionales	Desulfovibrionaceae	Mailhella	Desulfovibrio_sp._Marseille_P3199	0	0	0.000106707	0	0	0	0	0	0	0	0	0	0	0	0	0	0	0	0	0	0	0	0	0	0	0	0	0	0	0	0	0	0	0	0	0	0	0	0	0	0	0	0	0
Desulfobacterota	Desulfovibrionia	Desulfovibrionales	Desulfovibrionaceae	unclassified_Desulfovibrionaceae	unclassified_Desulfovibrionaceae	0	0	2.66766e-05	0	6.21128e-05	0	0	0	0	0	0	0	0	4.3036e-05	0.00013226	0	0	0	0	6.1106e-05	0	0	0	0.000137874	5.45266e-05	7.9583e-05	0	0	0	0	7.76771e-05	0	0	0	0	0	5.28606e-05	0	4.13639e-05	7.10606e-05	0	0	0.000110065	0
Desulfobacterota	Desulfovibrionia	Desulfovibrionales	Desulfovibrionaceae	unclassified_Desulfovibrionaceae	uncultured_Desulfovibrionaceae_bacterium	0	0	0	0	0	0	0.000362203	3.86167e-05	0	0	0	0	0	0	0	0	0	0	5.94071e-05	0	0	0	0	5.90888e-05	0	0	0	0	0	0	0	0	0	0	0	0	0	0	0	0	0	0	0	0
Desulfobacterota	Desulfovibrionia	Desulfovibrionales	unclassified_Desulfovibrionales	unclassified_Desulfovibrionales	unclassified_Desulfovibrionales	0	0	0	0	0	0	0	0	0	0	0	0	0	0	0	0	0	0	5.94071e-05	0	0	0	0	0	0	0	0	0	0	0	0	0	0	0	0	0	0	0	0	0	0	0	0	0
Desulfobacterota	Desulfuromonadia	Desulfuromonadales	Desulfuromonadaceae	unclassified_Desulfuromonadaceae	unclassified_Desulfuromonadaceae	0	0	0	0	0	0	0	0	0	0	0	0	0	0	1.65325e-05	0	0	0	0	0	0	0	0	0	0	0	0	0	0	0	0	0	0	0	0	0	0	0	0	0	0	0	0	0
Desulfobacterota	Desulfuromonadia	Geobacterales	Geobacteraceae	Trichlorobacter	unclassified_Trichlorobacter	0	1.90894e-05	0	0	0	5.86224e-05	0	0	0	0	0	0	0	0	0	1.88306e-05	0	0	0	0	1.83486e-05	0	0	0	0	0	0	0	0	0	0	0	0	0	0	0	0	0	1.3788e-05	0	0	0	0	0
Desulfobacterota	Syntrophobacteria	Syntrophobacterales	Syntrophobacteraceae	Syntrophobacter	unclassified_Syntrophobacter	0	0	0	0	0	0	0	0	0	0	8.86886e-05	0	0	0	0	0	0	0	0	0	0	0	0	0	0	0	0	0	0	0	0	0	0	0	0	0	0	0	0	0	0	0	0	0
Desulfobacterota	Syntrophobacteria	Syntrophobacterales	unclassified_Syntrophobacterales	uncultured_delta_proteobacterium	unclassified_Syntrophobacterales	0	0	0	0	0	0	0	0	0	0	0	0	0	0	0	0	0	0	0	0	0	0	0	0	0	0	0	4.14794e-05	0	0	0	0	0	0	0	0	0	0	0	0	0	0	0	0
Firmicutes	Bacilli	Acholeplasmatales	Acholeplasmataceae	Acholeplasma	unclassified_Acholeplasma	0	0	0	0	0	0	0	0	0	0	0	0	0	0	0	0	0	0	0	0	0	0	2.10779e-05	0	1.81755e-05	0	0	0	5.2615e-05	1.45505e-05	0	3.0505e-05	0	0	0	0	0	0	0	1.77651e-05	0	0	0	0
Firmicutes	Bacilli	Bacillales	Bacillaceae	Anoxybacillus	unclassified_Anoxybacillus	0	0	0	0	0	0	0	0	0.000302717	0	0	0	0	0	0	0	0	0	0	0	0	0	0	0	0	0	0	0	0	0	0	0	0	0	0	0	0	0	0	0	0	0	0	0
Firmicutes	Bacilli	Bacillales	Bacillaceae	Bacillus	Limosilactobacillus_vaginalis	0.000274808	7.63577e-05	0.000106707	0	0	0	8.52242e-05	0	0	0	0	0	0	0	0	0	0	0	0	0.000183318	0	0	0	0	0	0	0	0.000152091	0	0	0	0	0	0	0	0	0	0	0	0	0	0	0	0.000124706
Firmicutes	Bacilli	Bacillales	Bacillaceae	Bacillus	unclassified_Bacillus	0	0	0	0	0	0	0	0	0.000100906	0	0	0	0	0	0	0	0	0	0	0	0	0	0	0	0	0	0	0	0	0.000116404	4.66063e-05	4.57575e-05	0	0.000108626	0.000100259	4.69954e-05	0	8.78516e-05	0	8.88257e-05	0	0	0	0
Firmicutes	Bacilli	Bacillales	Bacillaceae	unclassified_Bacillaceae	unclassified_Bacillaceae	0	0	0	0	0	0	0	0	0	0	0	0	0	0	0	0	0	0	0	0	0	0	0	0	0	0	0	0	0	0	0	0	0	0	0	0	0	0	0	0	0	0	0	0
Firmicutes	Bacilli	Bacillales	Planococcaceae	Planococcus	unclassified_Planococcus	0	0	0	0	0	0	0	0	0	0	0	0	0	0	0	0	0	0	0	0	0	0	0	0	0	0	0	0	0	0	0	0	0	0	0	0	0	8.78516e-05	0	0	0	0	0	0
Firmicutes	Bacilli	Bacillales	Planococcaceae	unclassified_Planococcaceae	unclassified_Planococcaceae	0	0	0	0	0	0	0	0	0	0	0	0	0	0	0	0	0	0	0	0	0	0	0	0	0	0	0	0	0	0	4.66063e-05	0	0	0	0	0	0	0	0	0	0	0	0	0
Firmicutes	Bacilli	Bacillales	unclassified_Bacillales	unclassified_Bacillales	unclassified_Bacillales	0	0	0	0	0	0	0	0	0	0	0	0	0	0	0	0	0	0	0	0	0	0	0	0	0	0	0	0	0	0	6.21417e-05	0	0	0	0	0	0	0	0	0	0	0	0	0
Firmicutes	Bacilli	Erysipelotrichales	Erysipelatoclostridiaceae	Candidatus_Stoquefichus	unclassified_Candidatus_Stoquefichus	0	0	0	0	0	0	0	0.000386167	0	0	0	0	0	0	0	0	0	0	0	0	0	0	0	0	0	0	0	0	0	0	0	0	0	0	0	0	0	0	0	0	0	0	0	0
Firmicutes	Bacilli	Erysipelotrichales	Erysipelatoclostridiaceae	Catenibacterium	unclassified_Catenibacterium	0	0	0.00549538	0	3.10564e-05	0	0	0	0	0	0	0	0	0	0	0	0	0	0	0	0	0	0	0	0	0	0	0	0	0	0	0	0.00167702	0	0	0	0	0	0	0	0	0.00505272	0	0
Firmicutes	Bacilli	Erysipelotrichales	Erysipelatoclostridiaceae	Coprobacillus	unclassified_Coprobacillus	0	0	0.000373473	0	3.10564e-05	0	0	0	0	0	0	0	0	0	0	0	0	0.000474093	0	0	0	0.00206536	0	0	0	0	0	0	0	0	7.76771e-05	0	0	0.000232771	0	0.000109656	0	0.000161061	0.000165456	0	0.000144235	0	0	0
Firmicutes	Bacilli	Erysipelotrichales	Erysipelatoclostridiaceae	Erysipelatoclostridium	Massilimicrobiota_timonensis	0	0	0	0	0	0	0	0	0	0	0	0	0	0	0	0	0	0	0	0	0	0	0	0	0	0	0	5.53059e-05	0	0	0	0	0	0	0	0	0	0	0	0	0	0	0	0
Firmicutes	Bacilli	Erysipelotrichales	Erysipelatoclostridiaceae	Erysipelatoclostridium	[Clostridium]_saccharogumia	0	0	0	0	0	0	0	0.000753027	0	0	0	0	0	0	0	0	0	0	0	0	0	0	0	0	0	0	0	0	0	0	0	0	0	0	0	0	0	0	0	0	0	0	0	0
Firmicutes	Bacilli	Erysipelotrichales	Erysipelatoclostridiaceae	Erysipelatoclostridium	[Clostridium]_spiroforme	0	0	0	0	0	0	0.000255673	0	0	0	0	0	0	0	0	0.000112984	0	0	0.000297036	0	0.000788991	0	0	0	0	0	0	0.000248877	0	0	0	0	0	0	0	0	0	0	0	0	0	0	0	0
Firmicutes	Bacilli	Erysipelotrichales	Erysipelatoclostridiaceae	Erysipelatoclostridium	unclassified_Erysipelatoclostridium	0.000749475	0	0	0.000146856	0	3.90816e-05	0	0.000173775	0	0	0.000195115	0	0	4.3036e-05	0.000231455	0	0.00200555	0	0	8.14747e-05	0	3.82475e-05	6.32338e-05	0.000137874	0.000308984	0	0	0.000124438	0	0.00178972	3.10709e-05	0	8.55622e-05	7.75904e-05	0	0	1.76202e-05	0.00114207	0.00307472	1.77651e-05	0.000267865	0	3.66885e-05	0.000956076
Firmicutes	Bacilli	Erysipelotrichales	Erysipelatoclostridiaceae	Erysipelotrichaceae_UCG_003	unclassified_Erysipelotrichaceae_UCG_003	0.00779454	0.00103083	0.000293443	0.000256999	0.000279507	0.000468979	0.00262065	0	0.000252264	0.000377545	0.00150771	0	0.00196662	0.000760304	0	0.00105451	0.0212254	0.00343717	0.00829719	0.00205724	0.00121101	0.00296418	0.00103282	0.00305292	0.00116323	0.00260634	0.00314257	0	0.000368305	0	0.00304494	0.00067111	0.000735835	0.00457783	0.00386998	0.00109656	0.000687188	0	0	0	8.24198e-05	0.00116308	0	0
Firmicutes	Bacilli	Erysipelotrichales	Erysipelatoclostridiaceae	Sharpea	unclassified_Sharpea	0	0	0	1.8357e-05	0	0	0	0	0	0	0	0	0	0	0	0	0	0	5.94071e-05	0	0	0	0	0	0	0	0	0	0	0	0	0	0	0	0	0	0	0	0	0	0	0	0	0
Firmicutes	Bacilli	Erysipelotrichales	Erysipelatoclostridiaceae	unclassified_Erysipelatoclostridiaceae	unclassified_Erysipelatoclostridiaceae	0	0	0	0	0	0	0	0	0	0	0	0	0	0	1.65325e-05	0	0	0	0	0	0	0	0	0	0	0	0	0	0	0	0	0	6.84498e-05	0	2.00517e-05	0	0	0	0	0	0	0	0	0
Firmicutes	Bacilli	Erysipelotrichales	Erysipelotrichaceae	Allobaculum	uncultured_Allobaculum_sp.	0	5.72683e-05	0	0	0	0	0	0	0	0	0	0	0	0	0	0	0	0	0	0	0	0	6.32338e-05	0	0	0	0	0	0	0	0	0	0	0	0	0	0	0	0	0.000604015	0	0	0	0
Firmicutes	Bacilli	Erysipelotrichales	Erysipelotrichaceae	Dielma	Dielma_fastidiosa	0	0	0	0	0	0	0	0	0.000201811	0	0	0	0	0	4.95974e-05	0	0	0.000217293	0	0	0.000256881	0	0	0	0	0	0	0	0	0	0	0	0	0	0	0	0	5.85677e-05	0	0	0	0	0	0
Firmicutes	Bacilli	Erysipelotrichales	Erysipelotrichaceae	Dielma	Dielma_sp._Marseille_P3110	0	0	0	0	0	0	0	0	0	0	0	0	0	0	0	0	0	0	0	0	0	0	0	7.87851e-05	0	0	0	0	0	0	0	0	0	0	0	0	0	0	0	0	0	0	0	0
Firmicutes	Bacilli	Erysipelotrichales	Erysipelotrichaceae	Dielma	unclassified_Dielma	0	0	0	0	0	0	0	0	0	0	0	0	0	0	0	0	0	0	0	0	0	0	0	0	0	0	7.35105e-05	0	0	0	0	0	0	0	0	0.000266307	0	0	0	0	0	0	0	0
Firmicutes	Bacilli	Erysipelotrichales	Erysipelotrichaceae	Dubosiella	Dubosiella_newyorkensis	0	0	5.33533e-05	3.67141e-05	0	0	2.13061e-05	0	0	0	0	0	0	0	3.3065e-05	0	1.67129e-05	0	7.92095e-05	0	0	0.00015299	0	0	5.45266e-05	0	0	0	0	0	0	0	0	0	0	0	0	2.92839e-05	0	0	0	0	0	4.15685e-05
Firmicutes	Bacilli	Erysipelotrichales	Erysipelotrichaceae	Dubosiella	Firmicutes_bacterium_M10_2	0	0	0	7.34282e-05	0	5.86224e-05	0	0	0	0	0	0	0	0	0	0	0	0	0	0	0	1.91237e-05	0.000147545	5.90888e-05	0	0	0	0	0	0	0	0	0	0	0	0	0	0	0	0	0	0	0	0
Firmicutes	Bacilli	Erysipelotrichales	Erysipelotrichaceae	Dubosiella	unclassified_Dubosiella	0	0	0	0	0	0	0	0	0	0	0	0	0	0	0	0	0	0	5.94071e-05	6.1106e-05	0	0	0.00010539	0	5.45266e-05	7.9583e-05	0	0	6.57687e-05	0	0	0	0	0	0	6.26606e-05	8.81011e-05	0.000102494	0	0	0	0	0	0
Firmicutes	Bacilli	Erysipelotrichales	Erysipelotrichaceae	Erysipelothrix	unclassified_Erysipelothrix	0	0	0.00016006	0	0	0	0	0	0	0	0	0	0	0	0	0	0	0	0	0	0	0	0	0	0	0	0	9.67853e-05	0	0	0	0	0	0	0	0	0	0	0	0	0	0	0	1.38562e-05
Firmicutes	Bacilli	Erysipelotrichales	Erysipelotrichaceae	Erysipelotrichaceae_UCG_006	unclassified_Erysipelotrichaceae_UCG_006	0	0	0	0	0	0	0	0	0	0	0	0	0	0	0	0	0	0	0.000178221	0	0	0	8.43117e-05	0	0	0	0	0	0	0	0	0	0	0	0	0	0	0	0	0	0	0	0	0
Firmicutes	Bacilli	Erysipelotrichales	Erysipelotrichaceae	Faecalibaculum	unclassified_Faecalibaculum	7.49475e-05	0.000133626	0.000640239	0.000110142	0	0.000273571	0.00010653	0	0	0	0	0	0.000113771	0	6.61299e-05	0	5.01387e-05	0.000138277	0.00041585	0.000244424	0.000201835	0.000133866	0.000400481	0.000393926	0.000290809	7.9583e-05	7.35105e-05	0	0	8.73032e-05	0	9.1515e-05	3.42249e-05	7.75904e-05	6.01552e-05	0	0.000123341	0.000219629	0.000110304	0	6.18149e-05	0	0	0
Firmicutes	Bacilli	Erysipelotrichales	Erysipelotrichaceae	Faecalicoccus	Faecalicoccus_pleomorphus	0	0	0	0	0	0	0	0	0	0	0	0	0	0	8.26624e-05	0	0	0	0	0	0	0	0	0	0	0	0	0	0	0	0	0	0	0	0	0	0	0	0	0	0	0	0	0
Firmicutes	Bacilli	Erysipelotrichales	Erysipelotrichaceae	Faecalitalea	Absiella_argi	0	0	0	0	0	0	0	0	0	0	0	0	0	0	0	0	0	0	0	0	0	0	0	0	0	0	0	0	0	0.00998167	0	0	0	0	0	0	0	0	0.000441215	0	0	0	0	0
Firmicutes	Bacilli	Erysipelotrichales	Erysipelotrichaceae	Faecalitalea	Amedibacillus_dolichus	0	0	0	0	0	0	0	0	0	0	0	0	0	5.73814e-05	0	0	0	0.00177785	0	0	0	0	0	0	0	0	0.000110266	0	0	0	0	0	0	0	0	0.000563945	0	0	0.000386063	0	0	0	0	0
Firmicutes	Bacilli	Erysipelotrichales	Erysipelotrichaceae	Faecalitalea	unclassified_Faecalitalea	0.00304787	0	0	0	0	0	0	0	0	0	0.000372492	0	0	0	0.00019839	5.64919e-05	0	1.97539e-05	0	0	0.000477064	0	0	1.96963e-05	0.000199931	0	0	0	3.94612e-05	0	0	0	0	0	0	0	0	0.000204987	0.000730762	0	0.00012363	0	0	0
Firmicutes	Bacilli	Erysipelotrichales	Erysipelotrichaceae	Holdemanella	unclassified_Holdemanella	0	0	0.00842981	0	0.000993804	0	0.00952381	0	0	0.000589915	0	0	0	0	0	3.76612e-05	5.01387e-05	0	0.00392087	0	0	0.00981048	0.00548026	0	0	0	0.00812291	1.38265e-05	0.00161791	0	0	0	0.000924072	0	0.00455174	0	0	0	0	0	0	0.00219269	0.00867683	0
Firmicutes	Bacilli	Erysipelotrichales	Erysipelotrichaceae	Holdemania	unclassified_Holdemania	0.000424703	0	0	0	0	0	0.000362203	0.000617868	0	0.000188773	0.00015964	0	0	0	0.000281052	0.000112984	0	0	0.000475257	0.000203687	0.000275229	9.56187e-05	0.00010539	0.0005318	0.000672495	9.94787e-05	0.000404308	0	0.000381458	4.36516e-05	0	0.000213535	0.000171124	0.000108626	0.000180466	0.000501285	0.00103959	0.00194738	8.27278e-05	0	0	5.72006e-05	0.000275164	0
Firmicutes	Bacilli	Erysipelotrichales	Erysipelotrichaceae	Ileibacterium	Ileibacterium_valens	0	0	0	0	0	5.86224e-05	0	0	0	0	0	0	0	0	0	0	0	0	0	0	0	0	0.00010539	0	0	0	0	0	0	0	0	0	0	0	0	0	0	0	0	0	0	0	1.83442e-05	0
Firmicutes	Bacilli	Erysipelotrichales	Erysipelotrichaceae	Merdibacter	unclassified_Merdibacter	0	0	0	7.34282e-05	0	0	0	0.00011585	0	0	0	0	0	0	0	0	0	0	0	0	0	0	0	0	0	0	0	0	0	0	0	0	0	0	0	0	0	0	0	0	0	0	0	0
Firmicutes	Bacilli	Erysipelotrichales	Erysipelotrichaceae	Solobacterium	Solobacterium_moorei	0	1.90894e-05	0	0	0.000124226	3.90816e-05	6.39182e-05	3.86167e-05	0	0	0	0.00016541	0.000130024	0.000530778	1.65325e-05	0.000112984	0.000150416	0.000118523	9.90119e-05	0	5.50459e-05	0	6.32338e-05	0	0.00016358	0	5.51329e-05	0.000290356	0	0.000320112	0	0	0	0	0	3.13303e-05	0.000176202	0.000161061	0.000124092	0	0	0	0	1.38562e-05
Firmicutes	Bacilli	Erysipelotrichales	Erysipelotrichaceae	Solobacterium	unclassified_Solobacterium	0	0	0	0	0	0.00150464	0	0	0	0	0	0	0	0	0	0	0	0	5.94071e-05	0	0	0.00126217	0	0	0	0	0	0	0	0	0	0.00024404	0	0	0	0	0	0	0	8.88257e-05	0	0	0	0
Firmicutes	Bacilli	Erysipelotrichales	Erysipelotrichaceae	Turicibacter	unclassified_Turicibacter	0	5.72683e-05	0.00016006	0	4.65846e-05	0	0	0	0	0.000353949	1.77377e-05	0	0	0	0.00114074	0.000376612	0	0	0	0.000285161	0.00108257	0.000745826	4.21559e-05	0.002659	0	0.000775934	0	0.00125821	0.00107861	7.27527e-05	6.21417e-05	0	0.0001369	0.000139663	0	0.000297638	0	0.00327979	0.000606671	0	2.0605e-05	0	0.00012841	0
Firmicutes	Bacilli	Erysipelotrichales	Erysipelotrichaceae	[Clostridium]_innocuum_group	unclassified_[Clostridium]_innocuum_group	0.00019986	0	2.66766e-05	0	0	0	0	0	0	0.00108544	0.000195115	0	4.87591e-05	0	0	5.64919e-05	0.000317545	3.95077e-05	0	0	7.33945e-05	0.000325104	0	5.90888e-05	0.000199931	3.97915e-05	0	0.000179744	1.31537e-05	0	9.32126e-05	0	0	0	0	0.000234977	0.000370024	0.000175703	0.00635625	0	0.0020605	3.81337e-05	0	0.0118055
Firmicutes	Bacilli	Erysipelotrichales	Erysipelotrichaceae	unclassified_Erysipelotrichaceae	Clostridiales_bacterium_60_7e	0	0	0	0	0	0	4.26121e-05	0	0	0	0	0	0	0	0	0	0	0	0	0	0	0	0	0	0	0	0	0	0	0	0	0	0	0	8.02069e-05	0	0	0	0	0	0	0	0	0
Firmicutes	Bacilli	Erysipelotrichales	Erysipelotrichaceae	unclassified_Erysipelotrichaceae	unclassified_Erysipelotrichaceae	0	0	0	0	0	0	0	0	0	0	5.32132e-05	0	0	0	0	0	0	0	0	0	0	0	0	0	0	0	0	0	0	0	0	0	0	0	0	0	0	0	0	0	0	0	0	0
Firmicutes	Bacilli	Erysipelotrichales	unclassified_Erysipelotrichales	unclassified_Erysipelotrichales	unclassified_Erysipelotrichales	0	0	0	0	0	0	0	0	0	0	0	0	0	0	0	0	0	0	0	0	0	0	0	0	0	0	0	0	0	0	3.10709e-05	0	0	1.55181e-05	0	0	0	0	0	0	0	0	0	0
Firmicutes	Bacilli	Izemoplasmatales	unclassified_Izemoplasmatales	unclassified_Izemoplasmatales	unclassified_Izemoplasmatales	0	0	0	0	0	0	0.000532652	0	0	0	0	0	0	0	0	0	0	0	0	0	0	0	0	0	0	0	0	0	0	0	0	0	0	0	0	0	0	0	0	0	0	0	0	0
Firmicutes	Bacilli	Lactobacillales	Aerococcaceae	Abiotrophia	unclassified_Abiotrophia	0	0	0	0	0	0	0	0	0	0	0	0	0	0	0	0	0	0	0	0	0	0	0	0	0	0	0	0	0	0	0	0.000274545	0	0	0	0	0	0	0	0	0	0	0	0.000678952
Firmicutes	Bacilli	Lactobacillales	Carnobacteriaceae	Atopostipes	unclassified_Atopostipes	0	0	0	0	0	0	0	0	7.56792e-05	0	0	0	0	0	0	0	0	0	0	0	0	0	0	0	0	0	0	0	0	0	0	0	0	0	0	0	0	0	0	0	0	0	0	0
Firmicutes	Bacilli	Lactobacillales	Carnobacteriaceae	Granulicatella	unclassified_Granulicatella	0.000524633	0	0	0	0	7.81632e-05	0	0.0002317	0	0	0	0.00016541	0	0	0	0	0	0.000296308	0.000297036	0.000285161	0	0	0	0	0.000145404	0	0.000367552	0	0.00010523	0.000291011	0	0.00042707	0	0	0	0	0.000387645	0.000219629	0	0	0	0	0	0.000277123
Firmicutes	Bacilli	Lactobacillales	Carnobacteriaceae	Marinilactibacillus	unclassified_Marinilactibacillus	0	0	0	0	0	0	0	0	0.000151358	0	0	0	0	0	0	0	0	0	0	0	0	0	0	0	0	0	0	0	0	0	0	0	0	0	0	0	0	0	0	0	0	0	0	0
Firmicutes	Bacilli	Lactobacillales	Carnobacteriaceae	Trichococcus	unclassified_Trichococcus	0	0	0	0	0	0	0.000127836	0	0	0	0	1.37842e-05	0	0	0	0	0	0	0	0	0	0	0	0	0	0	0	0	0	0	0	0	0	0	0	0	0	0	0	0	0	0	0	0
Firmicutes	Bacilli	Lactobacillales	Carnobacteriaceae	unclassified_Carnobacteriaceae	unclassified_Carnobacteriaceae	0	0	0	0	0	0	6.39182e-05	0	0	0	0	0	0	0	0	0	0	0	0	0	0	0	0	0	0	0	0	0	0	0	0	0	0	0	0	0	0	0	0	0	0	0	0	0
Firmicutes	Bacilli	Lactobacillales	Enterococcaceae	Enterococcus	unclassified_Enterococcus	0	9.54472e-05	0.000640239	0	7.7641e-05	0.000762091	0.000127836	0	0	0	0.000567607	0.000179194	0.000260048	0.000329943	0.000247987	0	0	0.000138277	0	0.000264793	0.000275229	9.56187e-05	0.000337247	0	0.000272633	0.000875413	0	0.550225	6.57687e-05	0	0	0	0	0.000108626	0	0.000156651	0.000546227	0.000512468	0.0126711	0.000977083	0.098842	0.000743608	0	0.029098
Firmicutes	Bacilli	Lactobacillales	Lactobacillaceae	Companilactobacillus	unclassified_Companilactobacillus	0	0	0	0	0	0	0	0	0	0	0	0	0.00204788	0	0	0	0	0	0	0	0	0	0	0	0	0	0	0	0	0	0	0	0	0	0	0	0	0	0	0	0	0	0	0
Firmicutes	Bacilli	Lactobacillales	Lactobacillaceae	Fructobacillus	unclassified_Fructobacillus	0	0	0	0	0	0	0	0	0	0	0	0	0	0	0	0	0	0	0	0	0	0	0	0	0	0	0	0	7.89224e-05	0	0	0	0	0	0	0	0	0	0	0	0	0	0	0
Firmicutes	Bacilli	Lactobacillales	Lactobacillaceae	Lacticaseibacillus	unclassified_Lacticaseibacillus	0	0	0	0	0	0	0	0	0	0	0	0	4.87591e-05	0	0	0	0	0	0	0	0	0	0	0	0	0	0	0.000248877	0	0	0	0	0	0	0	0	0	0	0	0	0	0	0	0.000609672
Firmicutes	Bacilli	Lactobacillales	Lactobacillaceae	Lactiplantibacillus	unclassified_Lactiplantibacillus	0	0	0	0	0	0	0	0	0	0	0	0	0	0	0	0	0	0	0	0	0	0	8.43117e-05	0	0	7.9583e-05	0	0	0.000473535	0	0	0	0	0	0	0	0	0	0	0	0	0	0	0
Firmicutes	Bacilli	Lactobacillales	Lactobacillaceae	Lactobacillus	Lactobacillus_iners	0.000124913	0.000400878	0.000506856	0.000642497	0.000465846	0.00111383	0.000745712	0.000926802	0	0	0	0	0	0	0	0.000188306	0.000233981	0.000474093	0.000594071	0.000570323	0.000348624	0.000707579	0.000927429	0.000590888	0.000727022	0.000915204	0.000588084	0	0.000960223	0.00616943	0.00355761	0.00256242	0.00135188	0.00332087	0.00308797	0.00654803	0.00660758	0.0115671	0	0.00170545	2.0605e-05	0.000152535	0.000165098	0.000138562
Firmicutes	Bacilli	Lactobacillales	Lactobacillaceae	Lactobacillus	unclassified_Lactobacillus	0.00294794	0.000190894	0.000106707	0.000275356	0.000155282	0.0146556	0.000298285	0	0.0104185	4.71932e-05	7.09509e-05	0	0.0203813	0	3.3065e-05	0.000131814	3.34258e-05	0.000158031	0.000138617	0.000753641	0.000201835	0.000363351	0.000379403	0.000492407	0.000181755	5.96872e-05	0	0.000926374	0.00157845	0.000451067	6.21417e-05	9.1515e-05	0.000188237	0.000682795	0	0.000109656	0	0.0010835	0.000165456	0.00312667	0	0	1.83442e-05	0.000609672
Firmicutes	Bacilli	Lactobacillales	Lactobacillaceae	Lactobacillus	uncultured_Lactobacillus_sp.	0	0	0	0	0	0	0	0	0	9.43864e-05	0	0	0	0	0	0	0	0	0	0	0	0	0	0	0	0	0	0	0	0	0	0	0	0	0	0	0	0	0	0	0	0	0	0
Firmicutes	Bacilli	Lactobacillales	Lactobacillaceae	Latilactobacillus	unclassified_Latilactobacillus	0	0	0	0	0	0	0	0	0	0	0	0	0	0	0	0	0	0	0	0	0	0	0	0	0	0	0	0	0	4.36516e-05	0	0	0	4.65542e-05	0	0	0	0.000673529	0	0	0	0	0	0
Firmicutes	Bacilli	Lactobacillales	Lactobacillaceae	Leuconostoc	Leuconostoc_citreum	0	0	0	0	0	0	0	0	0	0	8.86886e-05	0	0	0	0	0	0	0	0	0	0	0	0	0	0	0	0	0	0	0	0	0	0	0	0	0	0	0	0	0	0	0	0	0
Firmicutes	Bacilli	Lactobacillales	Lactobacillaceae	Leuconostoc	unclassified_Leuconostoc	0	0	8.00299e-05	0	4.65846e-05	0	0	0	0	0	0	0	0	0	0	0	0	0	5.94071e-05	0	0	0	6.32338e-05	0	1.81755e-05	0	0	0	0.000223614	0	0	0	0	0.000248289	0	3.13303e-05	5.28606e-05	7.32097e-05	0	0	0	0	0	0
Firmicutes	Bacilli	Lactobacillales	Lactobacillaceae	Ligilactobacillus	Ligilactobacillus_ruminis	0	0	0.00016006	0	0	0.00162189	0	0	0	0	0	0	0	0	0	0	0	0	0	0	0	0	0	0	0	0	0	0	0	0	0	0	0	0	0	0	0	0	0	0	0	0	0	0
Firmicutes	Bacilli	Lactobacillales	Lactobacillaceae	Ligilactobacillus	Ligilactobacillus_salivarius	0	0.000801756	0	0	0	0	0.000170448	0	0.00613002	0	0	0	0	0	0.000165325	0	0	0	0	0	0	5.73712e-05	0	0.0375608	0	7.9583e-05	0	0.00183892	0	0	0	0.000320303	0.000171124	0.00249841	0	0	0	0	0	0	0.000412099	0	0	0.000581959
Firmicutes	Bacilli	Lactobacillales	Lactobacillaceae	Ligilactobacillus	unclassified_Ligilactobacillus	0	0.000229073	0.000293443	0.000146856	0.000108697	0.00238398	4.26121e-05	9.65419e-05	0.000529755	0	0	0	0	5.73814e-05	0	9.41531e-05	5.01387e-05	0.000217293	0.00041585	0.000285161	0	0	0.000400481	0.000590888	0	0.000159166	0	5.53059e-05	0	0.000611122	0	0	0	0.000682795	0	7.83257e-05	0	0.000717455	0	5.32954e-05	0	0	0	0
Firmicutes	Bacilli	Lactobacillales	Lactobacillaceae	Limosilactobacillus	Lactobacillus_sp._C30An8	0	0	0	0	0	0	0	0	0	0	0	0	6.50121e-05	0	0	0	0	0	0	0	0	0	0	0	0	0	0	0	0	0	0	0	0	0	0	0	0	0	0	0	0	0	0	0
Firmicutes	Bacilli	Lactobacillales	Lactobacillaceae	Limosilactobacillus	Limosilactobacillus_coleohominis	0	0	0	0	0	0	0	0	0	0	0	0	0	0	0	0	0	0	0	0	0	0	0	0	0	0	0	0	0	0	0	0	0	0	0	0	0	0	0	0	0	0	0	0
Firmicutes	Bacilli	Lactobacillales	Lactobacillaceae	Limosilactobacillus	Limosilactobacillus_mucosae	0	0	0	0.00759982	0	0.00543234	0	0	0.00398577	0.000731494	0	0	0.029483	0.000143453	0	0	0	0	0	0.000733272	0	0.000172114	0	0	0	0.000159166	0	0.000387141	0	0	0	0.00126596	0	0	0	0.000140986	0	0	0	0.00161663	0	0	0	0.00773174
Firmicutes	Bacilli	Lactobacillales	Lactobacillaceae	Limosilactobacillus	unclassified_Limosilactobacillus	0	0	0	5.50711e-05	0	0	0	0	7.56792e-05	0	0	0	9.75182e-05	0	0	0	0	0	0	0	0	0	0	0	0	0	0	0.000110612	0	0.000130955	0	0	0	0	0	0	0.000299544	0	0	0	0	0	0	0
Firmicutes	Bacilli	Lactobacillales	Lactobacillaceae	Weissella	Weissella_viridescens	0	0	0	0	0	0	0	0	0	0	0	0	0	0	0	0	0	0	0	0	0	0	0	0	0	0	0	0	0	0	0.000279638	0	0	0	0	0	0	7.32097e-05	0	0	0	0	0	0
Firmicutes	Bacilli	Lactobacillales	Lactobacillaceae	Weissella	unclassified_Weissella	2.49825e-05	0.000171805	0	0	0	0	0	0	0	0	0.000266066	0.000620288	8.12651e-05	0.000114763	0	0	0	0	0	6.1106e-05	0	0	0	0	0	1.98957e-05	0	0.00070515	0.000223614	0.000305561	0	0	0	0.000310361	0	0	0.000158582	0	0	0	0	0	0	0
Firmicutes	Bacilli	Lactobacillales	Lactobacillaceae	unclassified_Lactobacillaceae	unclassified_Lactobacillaceae	0	0	0	0	0	0	0	0	0	0	0	0	0	0	0	0	0	0	5.94071e-05	0	0	0	0	5.90888e-05	0	0	7.35105e-05	0	0	0	0	0	0	0	0	0	5.28606e-05	0	0	0	0	0	0	0
Firmicutes	Bacilli	Lactobacillales	Streptococcaceae	Lactococcus	unclassified_Lactococcus	2.49825e-05	1.90894e-05	0	0	4.65846e-05	5.86224e-05	0	0	2.52264e-05	0	0	1.37842e-05	0	0	0	0	3.34258e-05	0	0	0	3.66972e-05	1.91237e-05	8.43117e-05	0	1.81755e-05	0	0	0	0.000565611	1.45505e-05	0	0	0	0	0	4.69954e-05	0.000334784	0	0	0	4.12099e-05	3.81337e-05	0	0
Firmicutes	Bacilli	Lactobacillales	Streptococcaceae	Streptococcus	Streptococcus_anginosus	0.00324773	0	0	0	0	0	0	0	0.00035317	0	0	0	0	0	0	0.000338951	0	0	0	0	0	0	0	0	0	0	0	0	0	0	0	0	0	0	0	0	0	0	0.00113061	0	0.000412099	0.00030507	0	0.000775946
Firmicutes	Bacilli	Lactobacillales	Streptococcaceae	Streptococcus	Streptococcus_downei	0	0	0	0	0	0	0	0	0	0	0	0	0	0	0	0	0	0	0	0	0	0	0	0	0	0	0	0	0	0	0	6.101e-05	0	0	0	0	0	0	0	0	0	0	0	0
Firmicutes	Bacilli	Lactobacillales	Streptococcaceae	Streptococcus	Streptococcus_mutans	0	0	0	0	0	0	0	0	0	0	0	0	0	0	0	0	0	0	0	0	0	0	0	0	0	0	0	6.91324e-05	0	0	0	0	0	0	0	0	0	0	0	0	0	0	0	0
Firmicutes	Bacilli	Lactobacillales	Streptococcaceae	Streptococcus	Streptococcus_sobrinus	0	0	0	0	0	0	0	0	0	0	0	0	0	0	0	0	0	0	0	0	0	0	0	0	0	0	0	0	0	0	0	0	0.000102675	0	0	0	0	0	0	0	0	0	0	0
Firmicutes	Bacilli	Lactobacillales	Streptococcaceae	Streptococcus	Streptococcus_sp.	0	0	0	0	0	0	0	0	0	0	0.00015964	0	0	0	0	0	0	0	0	0	0	0	0	0	5.45266e-05	0	0	0	0	0	0	0	0	0	0	0	0	0	0	0	0	0	0	0
Firmicutes	Bacilli	Lactobacillales	Streptococcaceae	Streptococcus	unclassified_Streptococcus	0.0337514	0.00106901	0.000987035	0.000146856	0.00138201	0.000898876	0.000830936	0.000810952	0.00388487	0.000117983	0.000567607	0.00082705	0.014904	0.0030986	0.00286012	0.00740043	0.000467961	0.00316062	0.00265352	0.0010388	0.000697248	0.000344227	0.00130683	0.0251915	0.000981479	0.00151208	0.00132319	0.00170066	0.000762917	0.0081483	0.000605882	0.0111038	0.00232729	0.00311913	0.000320828	0.00142553	0.0149243	0.00348478	0.000772126	0.00200746	0.00443007	0.0234332	0.000311852	0.00254954
Firmicutes	Bacilli	Lactobacillales	unclassified_Lactobacillales	unclassified_Lactobacillales	unclassified_Lactobacillales	0	0.000229073	0	0	0	0	0	0	0	0	7.09509e-05	0	8.12651e-05	0	0.000115727	0	0	0	0	0	5.50459e-05	0	0	0.000295444	0	9.94787e-05	5.51329e-05	0	0	0	0	0	0	0	0	0	0	0	0	0	6.18149e-05	0.000133468	0	0
Firmicutes	Bacilli	Mycoplasmatales	Mycoplasmataceae	Candidatus_Bacilloplasma	unclassified_Candidatus_Bacilloplasma	0	0	2.66766e-05	0	4.65846e-05	0	0	0	0	0	0	0	0	0	0	0	0	0	0	4.07373e-05	0	5.73712e-05	0	0	5.45266e-05	0	0	0	0	0	0	0	0	1.55181e-05	0	0	0	0	1.3788e-05	0	0	0	0	0
Firmicutes	Bacilli	Mycoplasmatales	Mycoplasmataceae	Mycoplasma	Mycoplasma_faucium	0	1.90894e-05	0	0	3.10564e-05	0	0	0	0	0	0	0	0	0	0	0	0	0	0	4.07373e-05	0	0	6.32338e-05	1.96963e-05	0	0	0	0	0	0	0	0	0	0	0	0	0	0	0	0	0	0	0	0
Firmicutes	Bacilli	Mycoplasmatales	Mycoplasmataceae	Mycoplasma	Mycoplasma_sp.	0	3.81789e-05	0	0	0	1.95408e-05	0	7.72335e-05	0	0	0	0	0	0	0	0	0	0	0	0	1.83486e-05	0	0	0	0	0	0	0	3.94612e-05	0.000130955	0.000124283	6.101e-05	6.84498e-05	7.75904e-05	4.01035e-05	0.000187982	7.04809e-05	0.000336764	0	0	0	0	0	0
Firmicutes	Bacilli	Mycoplasmatales	Mycoplasmataceae	Mycoplasma	unclassified_Mycoplasma	0	0	0	0	4.65846e-05	0	0	0	0	0	0	0	0	0	0	0	0	0	0	0	0	0	0	0	0	0	3.67552e-05	8.29589e-05	0	0	0	0	0	0	0	0	0	0	0	0	0	0	0	4.15685e-05
Firmicutes	Bacilli	Paenibacillales	Paenibacillaceae	Paenibacillus	unclassified_Paenibacillus	0	3.81789e-05	0	0	4.65846e-05	0	0	0	0	0	0	0	0	0	0	9.41531e-05	0.000150416	0	3.96047e-05	0	0	0	0	0	0	0	0	0	0	0.000189157	4.66063e-05	7.62625e-05	6.84498e-05	4.65542e-05	6.01552e-05	0.000140986	0.000176202	0.000248913	0	0	0	1.90669e-05	5.50327e-05	8.3137e-05
Firmicutes	Bacilli	RF39	unclassified_RF39	unclassified_RF39	unclassified_RF39	0	5.72683e-05	0	0	0	0	0	0.00059856	0	0	0	0	0	0	0	0	0	0	0	0	0	0	0.000295091	0	0	0	0	0	0.00111807	0	0	0	1.71124e-05	0.00110178	0.00296766	0	0	1.46419e-05	0	0	0	0	0	0
Firmicutes	Bacilli	RF39	uncultured_Erysipelotrichaceae_bacterium	uncultured_Erysipelotrichaceae_bacterium	uncultured_Erysipelotrichaceae_bacterium	0	0	0	0	0	0	0	0	0	0	0	0	0	0	0	0	0	0	0	0	0	0	0	0	0	0	0	0	0	0	0	0	0	0	0.00012031	0	0	0	0	0	0	0	0	0
Firmicutes	Bacilli	RF39	uncultured_rumen_bacterium	uncultured_rumen_bacterium	uncultured_rumen_bacterium	0	0.000400878	0.000826975	3.67141e-05	0	0	6.39182e-05	0.00011585	0	0.00115623	0	0	1.6253e-05	0	0	0.000263629	0	0	0.000435652	0	0	0.00879692	0	0.000807548	0	0	0	0	7.89224e-05	0	0	0	0	0	0.0017044	0	0	0	0	0	0	0	5.50327e-05	0
Firmicutes	Bacilli	Staphylococcales	Gemellaceae	Gemella	unclassified_Gemella	0.00019986	0.000267252	0.00032012	1.8357e-05	4.65846e-05	1.95408e-05	0	0	0	0	0	0.000124058	0	0	4.95974e-05	0	0.000133703	0	0.000257431	0.000366636	9.17431e-05	7.6495e-05	0	0	0	7.9583e-05	0.000128643	0	3.94612e-05	0.000160056	0	0.00042707	3.42249e-05	0	0	7.83257e-05	0.000193822	0.000219629	0.000110304	0	0.000288469	0	7.3377e-05	8.3137e-05
Firmicutes	Bacilli	Staphylococcales	Staphylococcaceae	Salinicoccus	unclassified_Salinicoccus	0	0	0	0	0	0	0	0	7.56792e-05	0	0	0	0	0	0	0	0	0	0	0	0	0	0	0	0	0	0	0	0	0	0	0	0	0	0	0	0	0	0	0	0	0	0	0
Firmicutes	Bacilli	Staphylococcales	Staphylococcaceae	Staphylococcus	unclassified_Staphylococcus	0	0	0.000106707	0	6.21128e-05	0	0	0	0	0	0	4.13525e-05	0	0	0	0	0	0	0	6.1106e-05	0	0	6.32338e-05	0	0	0	0	0.0183754	0	8.73032e-05	0	4.57575e-05	0	0	6.01552e-05	7.83257e-05	0	0.000234271	0	5.32954e-05	0	0	0	0
Firmicutes	Bacilli	Staphylococcales	Staphylococcaceae	unclassified_Staphylococcaceae	unclassified_Staphylococcaceae	0	0	0	0	0	0	0	0	0	0	0	0	0	0	0	0	0	0	0	0	0	0	0	0	0	0	0	0	0	0	0	0	0	0	0	0	0	0	0	0	0	0	0	0
Firmicutes	Bacilli	Thermoactinomycetales	Thermoactinomycetaceae	Kroppenstedtia	uncultured_Kroppenstedtia_sp.	0	0	0	0	0	0	0	0	0	0	0	0	0	0	0	0	0	0	0	0	0	0	0	0	0	0	0	0	0	0	0	0	0	0	0	0	5.28606e-05	0	0	0	0	0	0	0
Firmicutes	Bacilli	unclassified_Bacilli	unclassified_Bacilli	unclassified_Bacilli	unclassified_Bacilli	0.00117418	0	0	0	0	0.00218857	0	0	0.00146313	0	0	0	0	0	0	0	0	0	0	0	0	0	2.10779e-05	7.87851e-05	0	0	0	0	0	0.000130955	0	0	0	0.000170699	0	4.69954e-05	0	0.000263555	0	0	6.18149e-05	0	0	0
Firmicutes	Clostridia	Caldicoprobacterales	Caldicoprobacteraceae	Caldicoprobacter	uncultured_prokaryote	0	0	0	0	0	0	0	0	0	0	0	0	0	0	0	0	0	0	0	0	0	0	0	0	0	0	0	0	2.63075e-05	0	1.55354e-05	0	0	0	0	0	0	0	0	3.55303e-05	0	0	0	0
Firmicutes	Clostridia	Christensenellales	Christensenellaceae	Catabacter	Christensenella_hongkongensis	0	0	0	0	0	0	0	0	0.00035317	0	0	0	1.6253e-05	0	0.000115727	0	0	0	0	0	0	0	0	0	0	0	0	8.29589e-05	0.000118384	0	0	0	0	0	0	0	0	0	0.00261971	0	0.00892195	0	7.3377e-05	0
Firmicutes	Clostridia	Christensenellales	Christensenellaceae	Catabacter	unclassified_Catabacter	0	0	0	0	0	0	0	0	0	0	0	0	0	0	0	0	0	0	0	0	0	0	0	0	0	0	0	0	0	0	0	0	0	0	0	0	0	0	0	0	6.18149e-05	0	0	0
Firmicutes	Clostridia	Christensenellales	Christensenellaceae	Christensenella	Christensenella_minuta	0	0	0	0	0	0	0	0	0	0	0	0	0	0	0.000214922	0	0	0	0	0.000122212	0	0	0	0.000571192	0	0	0	0	0	0	0	3.0505e-05	0	0	0	0	0	0	0	0	0.00115388	0	7.3377e-05	0
Firmicutes	Clostridia	Christensenellales	Christensenellaceae	Christensenella_sp._Marseille_P2437	unclassified_Christensenella_sp._Marseille_P2437	0	0	0	0	0	0	0	0	0	0	0	0	0	0	0	0	0	0	0	0	0	0	0	0	0	0	0	0	0	0	0	0	0	0	0	0	0	0	0	0	0.000412099	0	0	0
Firmicutes	Clostridia	Christensenellales	Christensenellaceae	Christensenellaceae_R_7_group	Christensenella_sp._Marseille_P3954	0	0	0	0	0	0	0	0	0	0	0	0	0	0	0	0	0	0	0	0	0	0	0	0	0	0	0	0	0	0	0	0	0	0	0.000220569	0	0	0	0	0	0	0	0	0
Firmicutes	Clostridia	Christensenellales	Christensenellaceae	Christensenellaceae_R_7_group	Christensenellaceae_R_7_group_bacterium_YE57	0	0	0	0	0	0	0.00436774	0	0	0	0	0	0	0	0	0	0	0	0.000554466	0	0	0.000707579	0	0	0	0	0	0	0	0	0	0	0	0	0.000180466	0	0	0	0	0	0	0	0	0
Firmicutes	Clostridia	Christensenellales	Christensenellaceae	Christensenellaceae_R_7_group	unclassified_Christensenellaceae_R_7_group	0	0.00332156	0.0020541	9.17852e-05	0	0	0.0165548	0.000984727	0.000227038	0.00821161	0	6.89208e-05	0	0	0.00117381	0.000395443	0	0	0.00742589	6.1106e-05	0.000183486	0.00231397	0.0026769	0.00648008	0	0.00113406	3.67552e-05	0	0.000605072	0	0	0	0.000359361	0.0606601	0.0268894	0.000125321	0	4.39258e-05	0	0	6.18149e-05	0.000171602	0.00387064	4.15685e-05
Firmicutes	Clostridia	Christensenellales	Christensenellaceae	Christensenellaceae_R_7_group	uncultured_Clostridium_sp.	0	0	0	0	0	1.95408e-05	0	0.000366859	0	0	0	0	0	0	0.000214922	0	0	0	0	0.000244424	0	0.000114742	0	0.000354533	0	0	0	0	0	0	0	0	0	0	8.02069e-05	0	0	0	0	0	0	0	0	0
Firmicutes	Clostridia	Christensenellales	Christensenellaceae	Christensenellaceae_R_7_group	uncultured_anaerobic_bacterium	0	0	0	0	0	0	0	0	0	0	0	0	0	0	0	0	0	0	0	0	5.50459e-05	0	0	0	1.81755e-05	0	0	0	0	0	0	0	0	0	0	0	0	0	0	0	0	0	0	0
Firmicutes	Clostridia	Christensenellales	Christensenellaceae	Christensenellaceae_R_7_group	uncultured_compost_bacterium	0	0.000114537	0	0	0	0	0	0	0	0	5.32132e-05	0	0	0	0	9.41531e-05	0	0	0	0	0	0	0	0	0	0	0	0	0	0	0	0	0	0	0	0	0	0	0	0	0	0	0	0
Firmicutes	Clostridia	Christensenellales	Christensenellaceae	Christensenellaceae_R_7_group	uncultured_marine_bacterium	0	0	0.000213413	5.50711e-05	0	0	0.000191755	0.000135159	0.00116041	0.00014158	0	0	0	0	4.95974e-05	0.000112984	0	0	0	0.000101843	1.83486e-05	0	0.000126468	0.000236355	1.81755e-05	0	0	8.29589e-05	5.2615e-05	0	0	0	0	0	0	0	0.000211443	0	0.00104789	0	0	0.000591073	0.000110065	0
Firmicutes	Clostridia	Christensenellales	Christensenellaceae	Christensenellaceae_R_7_group	uncultured_prokaryote	0.00019986	0.0128854	0.00152057	0.000734282	0.000108697	0	0.00760626	0	0.000706339	0.00519125	0	0	0	0	0	0.00851144	0	0	0.00443573	0.0053977	0.00211009	0.00332753	0.00111713	0.00724823	0	0.000855517	0.000238909	0	0.0017626	0	0	0.00109818	0.000102675	0.00397263	0.00296766	0	0	0	0	0	0.000947828	0.000438538	0.00168767	0
Firmicutes	Clostridia	Christensenellales	Christensenellaceae	Christensenellaceae_R_7_group	uncultured_spirochete	0	0.000114537	0.0131783	9.17852e-05	0	0	0.0272291	0	0	0	0	0	0	0	0	0	0	0	0	0	0	0	0	0	0	0	0	0	0	0	0	0	0	3.10361e-05	0.0231196	0	0	0	0	0	0	0	0.00086218	0
Firmicutes	Clostridia	Christensenellales	Christensenellaceae	unclassified_Christensenellaceae	unclassified_Christensenellaceae	7.49475e-05	0	0.000987035	0.000165213	0	0	0.00494301	0	0	0.0395007	0	0	0	0	0.000214922	7.53225e-05	0	3.95077e-05	1.98024e-05	0.000101843	0	0.000401599	0.000316169	0.000216659	0	0.000159166	0	0.000387141	0	0	0	0	0.000171124	0	0.00701811	1.56651e-05	0	0	0	7.10606e-05	0	0.000114401	9.17212e-05	0
Firmicutes	Clostridia	Clostridia_UCG_014	unclassified_Clostridia_UCG_014	unclassified_Clostridia_UCG_014	unclassified_Clostridia_UCG_014	0	0.000171805	0.0184069	0.00099128	0	5.86224e-05	0.0534995	9.65419e-05	0	0	5.32132e-05	0	0	4.3036e-05	0	0	0	7.90155e-05	0	0	0	0.000172114	0	0.00015757	0	0	9.18881e-05	0.00201867	0	0.00027646	0	3.0505e-05	0	0.000108626	0.0472018	0.000234977	0.000105721	0.000146419	0	0	0	0	0.00183442	0
Firmicutes	Clostridia	Clostridia_UCG_014	uncultured_Acetivibrio_sp.	uncultured_Acetivibrio_sp.	uncultured_Acetivibrio_sp.	0	0	0	0	0	0	0	0	0	0	0	0	0	0	0	0	0	0	0	0	0	0	0	0	0	0	0	0	0	0	0	0	0	0	0.00148383	0	0	0	0	0	0	0	0	0
Firmicutes	Clostridia	Clostridia_UCG_014	uncultured_Ruminococcaceae_bacterium	uncultured_Ruminococcaceae_bacterium	uncultured_Ruminococcaceae_bacterium	0	0.000839935	0	0	0	0	0	0	0	0	0	0	0	0	0	0	0	0	7.92095e-05	0	0	0.000191237	0	0	0	0	0	0	0	0	0	0	0	0	0	0	0	0	0	0	0	0	0	0
Firmicutes	Clostridia	Clostridia_UCG_014	uncultured_rumen_bacterium	uncultured_rumen_bacterium	uncultured_rumen_bacterium	0	0	0	0	0	5.86224e-05	0	0	0	0	0	0	0	0	0	0	0	0	0	0	0	0	0	0	0	0	0	0	0	0	0	0	0	0	0	0	0	0	0	0	0	0	0	0
Firmicutes	Clostridia	Clostridia_UCG_014	unidentified_rumen_bacterium_JW32	unclassified_unidentified_rumen_bacterium_JW32	unclassified_unidentified_rumen_bacterium_JW32	0	0	0	0	0	0	0	0	0	0	0	0	0	0	0	0	0	0	0	0	0	0	0	0	0	0	0	0	0	0	0	0	0	0	0.000260673	0	0	0	0	0	0	0	0	0
Firmicutes	Clostridia	Clostridia_vadinBB60_group	unclassified_Clostridia_vadinBB60_group	unclassified_Clostridia_vadinBB60_group	unclassified_Clostridia_vadinBB60_group	0	5.72683e-05	0.000453503	0	0	0	0.000852242	0	0	0.000519125	0.00015964	0.000110273	0.000130024	7.17267e-05	8.26624e-05	0	0	0	0	0	0	0	0.000969585	0	0	0.000378019	0	0.173605	0.00010523	0	0	0	0	0	0.000822121	0	0.000140962	0.000278197	2.75759e-05	0.000159886	0.000144235	9.53343e-05	3.66885e-05	0
Firmicutes	Clostridia	Clostridia_vadinBB60_group	uncultured_Thermoanaerobacterales_bacterium	uncultured_Thermoanaerobacterales_bacterium	uncultured_Thermoanaerobacterales_bacterium	0	0	0	0.000348784	0	0	0	0.00198876	0	0.000330352	0	0	0	0	0	0	0	0	0	0	0	0	0	0.000236355	0	0	0	0	1.31537e-05	0	0	0	0	0	0.000100259	0	0	0	0	0	0	0	0	0
Firmicutes	Clostridia	Clostridia_vadinBB60_group	uncultured_rumen_bacterium	uncultured_rumen_bacterium	uncultured_rumen_bacterium	0	5.72683e-05	0	0	0	0	0	0	0	0.000660705	0	0	0	0	0	0	0	0	0	0	0	0	0	0	0	0	0	0	0	0	0	0	0	0	0	0	0	0	0	0	0	0	0	0
Firmicutes	Clostridia	Clostridiales	Clostridiaceae	Candidatus_Arthromitus	unclassified_Candidatus_Arthromitus	0	0	0	0	0	0	0	0	0	0	0	0	0	0.000172144	0	0	0	0	0	2.03687e-05	0	0	4.21559e-05	0	0	0	0	0	0	0	0	0	0	0	0	0	0	0	0	0	0	1.90669e-05	0	0
Firmicutes	Clostridia	Clostridiales	Clostridiaceae	Clostridium_sensu_stricto_1	Clostridium_butyricum	0	0	0	0	0	0	0	0	0	0	0	0	0	0	0	0	0.000133703	0	0	0	0	0	0	0	0	0	0	0	0	0	0	0	0	0	0	0	0	0	0	0	0	0	0	0
Firmicutes	Clostridia	Clostridiales	Clostridiaceae	Clostridium_sensu_stricto_1	Clostridium_paraputrificum	0	0	0	0	0	0	0	0	0	0	0	0	0	0	0	0	0	0	0	0	0.000752294	0	0	0.000196963	0	0	0	0	0	0	0	0	0	0	0	0	0	0	0	0	0	0	0	0.000263267
Firmicutes	Clostridia	Clostridiales	Clostridiaceae	Clostridium_sensu_stricto_1	Clostridium_sp._ND2	0	0	0	0	0	0	0	0	0	0	0	0	0	0	0	0	0	0	0	0	0	0	0	0	0	0	0	0	0	0	0	0	0	0	0	0	0	0	0	0	0	0	0	0
Firmicutes	Clostridia	Clostridiales	Clostridiaceae	Clostridium_sensu_stricto_1	Clostridium_tertium	0	0	0	0	0	0	0	0	0	0	0	0	0	0	0	0	0	0	0	0	0.000110092	0	0	0	0	0	0	0	0	0	0	0	0	0	0	0	0	0	0	0	0	0	0	0.000775946
Firmicutes	Clostridia	Clostridiales	Clostridiaceae	Clostridium_sensu_stricto_1	unclassified_Clostridium_sensu_stricto_1	0.000449685	0.00120263	0.00578883	0.000770996	6.21128e-05	0	0.00166187	0.000135159	0	0.00162816	0	0	9.75182e-05	0	0.00292625	0.0087939	0.00108634	0.000375323	0	0.00132396	0.00330275	0.000573712	0.000126468	0.00137874	5.45266e-05	0	0.000183776	0.00673349	0.000118384	0.000174606	0.00138265	4.57575e-05	0.000444924	0.000294843	0.00503299	0.00117489	5.28606e-05	0.000746739	0.00427427	0.000213182	6.18149e-05	0	0.000110065	0.000886795
Firmicutes	Clostridia	Clostridiales	Clostridiaceae	Clostridium_sensu_stricto_5	unclassified_Clostridium_sensu_stricto_5	0.000174878	0	0.000346796	0	0	0	0	0	0	0	0	0	0	0	0	0	0	0	0	0	0	0	0	0.00015757	0	0	0	0	0	0	0	0	0	0	0	0	0	0	0	0	0	0	0	0
Firmicutes	Clostridia	Clostridiales	Clostridiaceae	unclassified_Clostridiaceae	unclassified_Clostridiaceae	0	0	0.00024009	0	0	0	6.39182e-05	0	0	0	0	0	0	0	0	0	0	0	5.94071e-05	0	0	0	0	0.000137874	0	0	0	0	0	0	0	0	0	0	0	0	0	0	0	0	0	0	0	0
Firmicutes	Clostridia	Clostridiales	unclassified_Clostridiales	unclassified_Clostridiales	unclassified_Clostridiales	0	0	0	5.50711e-05	0	0	0	0	0	0	0	0	0	0	4.95974e-05	0	0	0	0	0	0	0	0	0	0	0	0	0	0	0	0	0	0	0	0	0	0	0	0	0	0	0	0	0
Firmicutes	Clostridia	Eubacteriales	Anaerofustaceae	Anaerofustis	Anaerofustis_sp._Marseille_P2832	0	0	0	0	0	0	0	0	0	0	0	0	0	0	0	0	0	0	0	0	0	0	0	0	0	0	0	0	0	0	0	0	0	0	0	0	0	0	6.89398e-05	0	0	0	0	0
Firmicutes	Clostridia	Eubacteriales	Eubacteriaceae	Eubacterium	unclassified_Eubacterium	0	0	0	0	0	0	0	0	0	0	0	0	0	0	1.65325e-05	0	0	0	0	0	5.50459e-05	0	0	0	3.63511e-05	0	0	0	0	1.45505e-05	0	0	0	0	0	0	0	0	0	0	0	0	0	0
Firmicutes	Clostridia	Eubacteriales	Eubacteriaceae	Pseudoramibacter	unclassified_Pseudoramibacter	0	0	0	0	0	0	0	0	0.000227038	0	0	0	0	0	0	0	0	0	0	0	0	0	0	0	0	0	0	0	0	0	0	0	0	0	0	0	0	0	0	0	0	0	0	0
Firmicutes	Clostridia	Lachnospirales	Defluviitaleaceae	Defluviitaleaceae_UCG_011	unclassified_Defluviitaleaceae_UCG_011	0	0	8.00299e-05	0	0	0	0	0.000559943	0.000151358	0	0	0	0	0	0.00152099	0	0	0	0	0.000957328	0	0	0	0.000295444	0	5.96872e-05	0	0.000138265	3.94612e-05	0	0	0	0	0	0	0	0	0	0.00212335	0	0	0	0	0
Firmicutes	Clostridia	Lachnospirales	Lachnospiraceae	ASF356	unclassified_ASF356	0	0	0	0	0	0	0	0	0	0	0	0	0	0	0	0	0	0	0	0	0	0	0	0	0	0	0	0	0	4.36516e-05	0	0	0	0	0	0	0	0	0	0	0	0	0	0
Firmicutes	Clostridia	Lachnospirales	Lachnospiraceae	Agathobacter	Eubacterium_ramulus	0	0.0016226	0	0.00018357	0.00708086	0	0.000191755	0	0.00234606	0	0	0	0	0	0.00322383	0.00263629	0.00304175	0	0.000851502	0.00091659	0	0.00045897	0.003246	0.000196963	0	0.00290478	0	0	0	0	0	0	0.00121498	0	0.000661707	0	0	0	0	0.00273583	0	0.000190669	0.000788803	0
Firmicutes	Clostridia	Lachnospirales	Lachnospiraceae	Agathobacter	unclassified_Agathobacter	0.10775	0.081111	0.00477512	0.0158054	0.000605599	0.000859795	0.0153191	0	0.00317853	0.0331532	0.000372492	0.000813266	0.266761	0.00826292	0.0186817	0.0145372	0.000701942	0.178535	0.00483178	0.000468479	0.047633	0.0118758	0.000526948	0.0113845	0.00103601	0.0490629	0.0316646	0.00138265	0.0422104	0	0.108515	0.0156033	0.0859387	0.0100867	0.0486054	0.0867222	0.000528606	0.000307481	0.000110304	0.000408598	0.00103025	0.035941	0.00115569	0.000526535
Firmicutes	Clostridia	Lachnospirales	Lachnospiraceae	Anaerostignum	uncultured_Firmicutes_bacterium	0	0	0	0	0	0	0	0	0	0	0	0	0	0	0	0	0.000434536	0	0	0	0	0	0	0	0.000218106	0	0	0	0	0	0	0	0	0	0	0.000438624	0	0	0	0	0	0	0	0
Firmicutes	Clostridia	Lachnospirales	Lachnospiraceae	Anaerostipes	Anaerostipes_caccae	0	0	0	0	0	0	0	0	0	0	0	0	0	0	0	0	0	0	0	0	0	0	0	0	0	0	0	0	0	0	0	0	0	0	0	0	0	0	0.000523943	0	0	0	0	0
Firmicutes	Clostridia	Lachnospirales	Lachnospiraceae	Anaerostipes	unclassified_Anaerostipes	0.000224843	0.000458146	0	0.000146856	0.00114909	0.000547142	0.000191755	0.000366859	0	0	0.0185537	0	0.00160905	0.000272562	0.000363715	0	0.0581442	0.000197539	0.00471296	0	0.000256881	0.000229485	0.000274013	0.00122117	0.000218106	0	0.00297717	0.000152091	0	0.00372494	0.000636953	7.62625e-05	0.0001369	0.00173802	0.000902328	0.000156651	0.00227301	0.00212308	0	0.000302007	0	0.000400404	0.00133913	0
Firmicutes	Clostridia	Lachnospirales	Lachnospiraceae	Blautia	Blautia_faecis	0.00519636	0.00859025	0.000987035	0.00167049	0.00239134	0.000527601	0.00217322	0.00465332	0.0098383	0.0027844	0.00180925	0	0.000666374	0	0.00793559	0.00370963	0.000334258	0.00474093	0.00411889	0.00311641	0.00333945	0.00174026	0.00212887	0.00129995	0.00123594	0.00553102	0.00514573	0	0	0.000116404	0.0024546	0.00257767	0.00184814	0.00152077	0	0.00220879	0.000669568	0.000395332	0	0.00119026	0.000185445	0	0.0043109	0
Firmicutes	Clostridia	Lachnospirales	Lachnospiraceae	Blautia	Blautia_hydrogenotrophica	0	0	0	0	0	0	0	0	0	0	0	0	0	0	0.00019839	0	0	0	0	0	0	0	0	0	0	0	0	0	0	0	0	0	0	0	0	0	0	0	0	0	0	0	0	0
Firmicutes	Clostridia	Lachnospirales	Lachnospiraceae	Blautia	Blautia_sp._N6H1_15	0	0	0	0	0	0	0	0	0	0	0.000248328	0	0	0	0	0	0	0	0	0	0	0	0	0	0	0	0	0	0	0.000130955	0	0	0	0	0	0.000328968	0	0	0	0	0	0	0	0.000166274
Firmicutes	Clostridia	Lachnospirales	Lachnospiraceae	Blautia	unclassified_Blautia	0.00249825	0.00679584	0.00405485	0.00396512	0.00937903	0.00179775	0.00524129	0.00324381	0.00756792	0.00573397	0.0147933	0.000248115	0.00302306	0.000717267	0.00676178	0.00380378	0.0130862	0.00950161	0.0100398	0.00843263	0.00513761	0.0053929	0.00598613	0.00703157	0.00607063	0.0023477	0.0162091	0.00154857	0.0035252	0.00177517	0.00347994	0.0114241	0.011722	0.0199718	0.0148784	0.00186415	0.0122813	0.00639852	0.0127263	0.000532954	0.00387373	0.00131561	0.0107497	0.0077456
Firmicutes	Clostridia	Lachnospirales	Lachnospiraceae	Butyrivibrio	Butyrivibrio_crossotus	0	0	0	0	0	0	0	0	0	0	0	0	0	0	0	0	0	0	0	0	0	0	0	0	0	0	0	0	0	0	0	0	8.55622e-05	0	0.0206733	0	0	0	0	0	0	0	0	0
Firmicutes	Clostridia	Lachnospirales	Lachnospiraceae	CAG_56	unclassified_CAG_56	0	0.00200439	0.000960359	0.000477283	0	0.000937958	0.000234367	0	0	0.000117983	0	0	0.000455085	0	0.000760494	0.0013558	0	5.92616e-05	0.00269312	0	0.00310092	0.000172114	0	0	0	0.000636664	0	0	5.2615e-05	0	0.00270316	0	0.00242997	0.000294843	0.000401035	0.000219312	0	0	0	0	0	0.000114401	0.000220131	0
Firmicutes	Clostridia	Lachnospirales	Lachnospiraceae	Coprococcus	Coprococcus_eutactus	0	0.00752124	0.00138718	0	0	0	0	0	0	0	0	0	0	0	0	0	0	0	0	0	0	0.00124304	0.00465822	0	0	0.00543154	0	0	0	0	0	0	0	0	0	0	0	0	0	0	0	0.00169695	0.00166933	0
Firmicutes	Clostridia	Lachnospirales	Lachnospiraceae	Coprococcus	unclassified_Coprococcus	0.00379734	0.00437148	0.00666916	0.00176228	0.00217395	0.00111383	0.0299563	0	0.00035317	0.0114915	0	0	0	0	0.00223188	0.000941531	0.00163786	5.92616e-05	0.00506941	0.00154802	0.00282569	0.0169054	0.0251881	0.0114238	0.00105418	0.018324	0.0172198	0.000331835	0.00309113	0.000247359	0.00270316	0.00085414	0.00237863	0.00788318	0.00816106	0.00228711	0.000264303	0.000278197	0.000441215	0	0	0.00240243	0.00889696	0
Firmicutes	Clostridia	Lachnospirales	Lachnospiraceae	Cuneatibacter	Cuneatibacter_caecimuris	0	0	0	0	0	0	0	0.00011585	0	0	0	0	0	0	6.61299e-05	0	0	0	0	0	0	0	0	0	0	0	0	0	0	0	0	0	0	0	0	0	0	0	0	0	0	0	0	0
Firmicutes	Clostridia	Lachnospirales	Lachnospiraceae	Dorea	Dorea_formicigenerans	0.00484661	0.00122172	0.00130715	0.000734282	0.000745353	0.000390816	0.0010653	0.000444093	0.00227038	0.00212369	0.00145449	0	0.000926423	0	0.00115727	0.00190189	0.00233981	0.00264702	0.00223767	0	0	0.00302155	0.00139114	0.00171358	0.000981479	0.000537185	0.0010659	0	0.000657687	0	0.000636953	0	0.00414121	0.00277773	0.00220569	0.000407294	0	0	0.000179244	0.000497424	0.00016484	0.00030507	0.00221965	0
Firmicutes	Clostridia	Lachnospirales	Lachnospiraceae	Dorea	unclassified_Dorea	0.00174878	0.002348	0.00104039	0.00111978	0.00304353	0.000937958	0.00102269	0	0.001337	0.00252484	0	0.000689208	0.00396574	0.00080334	0.00160365	0.00348366	0	0.00323963	0.00100992	0.000468479	0.00113761	0.00131954	0.00107497	0.00173327	0.00172668	0.000417811	0	0	0.000670841	0	0.00071463	0.00419444	0.00118076	0.000915566	0.00118305	0.00502851	0.00186774	0	0	0.000319773	0.000453309	0.000686407	0.0017427	0
Firmicutes	Clostridia	Lachnospirales	Lachnospiraceae	Eisenbergiella	unclassified_Eisenbergiella	0	0	0.000346796	0.000220285	0	0.000410357	0	0.000888185	0	0	0.0018802	0	0	0	0.012234	0.000263629	0.000718655	0	0	0.000998065	0.00040367	0	0	0.00187115	0	0	0	0	0	0	0	0	0	0.000201735	0	0	0.000193822	8.78516e-05	0.0180209	0.000142121	0.0149798	0	0	0.00115006
Firmicutes	Clostridia	Lachnospirales	Lachnospiraceae	Epulopiscium	Lachnospiraceae_bacterium_mt14	0	0	0	0	0	0	0	0	0	0	0	0	0	4.3036e-05	0	0	0	0	0	0	0	0	0	0	0	0	0	0	0	0	0	0	0	0	0	0	0	0	0	0	0	0	0	0
Firmicutes	Clostridia	Lachnospirales	Lachnospiraceae	Epulopiscium	unclassified_Epulopiscium	0	0	0	0	0	0	0	0	0	0	0	0	0	0	0.000446377	0	0	0	0	0	0.00104587	0	0	0	0	0	0	0.000318009	0	4.36516e-05	0	0	0	0.000124145	0	0	0	0.000131777	0	0	0	0	0	0
Firmicutes	Clostridia	Lachnospirales	Lachnospiraceae	Frisingicoccus	unclassified_Frisingicoccus	0	0	0	0	0	0	0	0	0	0	0	0	0	0	0	0	0	0	0	0	0	0	0	0	0	0	0	0	0	0	0	0	0	0.000434506	0	0	0	0	0	0	0	0	0	0
Firmicutes	Clostridia	Lachnospirales	Lachnospiraceae	Fusicatenibacter	unclassified_Fusicatenibacter	0.00049965	0.00177532	0.00157392	0.00576411	0.0138201	0.00777723	0.000894855	0.00627522	0.00338034	0.000377545	0.01231	6.89208e-05	0.00446958	0	0.0012234	0.00112984	0.0130695	0.002568	0.00300996	0.00468479	0.00530275	0.000937064	0.00174947	0.00307262	0.000454388	0.000835621	0.00349175	0.000207397	0.000591918	0	0.00260995	0.000625353	0.00188237	0.00572617	0.00100259	0.00214612	0.000528606	0	0	0.0030556	0	0.00190669	0.00445765	0
Firmicutes	Clostridia	Lachnospirales	Lachnospiraceae	GCA_900066575	unclassified_GCA_900066575	0	0.000477236	0	0.000367141	0	0.00025403	0.000255673	0	0	0.000235966	0	0	0	0	0	0	0	0	0.000376245	0.000488848	0	0.000420722	0.000526948	0.00216659	0	0.000198957	0	0	0.000144691	0	0.000947661	0	0	0	0.000180466	0	0	0	0	0	0	0.000438538	0.000256819	0
Firmicutes	Clostridia	Lachnospirales	Lachnospiraceae	GCA_900066755	unclassified_GCA_900066755	0	0	0	0	0	0	0	0.00150605	0	0	0	0	0	0	0.000363715	0	0	0	0	0	0	0	0	9.84814e-05	0	0	0	0	3.94612e-05	0	0	0	0	0.000248289	0	0	0	0	0.000220607	0	0	0	0	0
Firmicutes	Clostridia	Lachnospirales	Lachnospiraceae	Howardella	unclassified_Howardella	0.000524633	0	0	0	0	0	0.000276979	0	0	0.000684301	0	0	0	0	0	0	0	0	0	0	0	0.00091794	0.000274013	0	0	0	0	0	0.000157845	0	0	0.000289798	0	0	0	0	0	0	0	0	0	0	0	0
Firmicutes	Clostridia	Lachnospirales	Lachnospiraceae	Hungatella	unclassified_Hungatella	0	0	0	0	0	0.000351734	0	0.000251009	0.00116041	0.0954246	0.000372492	0	0	0	0.00026452	0.000112984	0.00100277	0.000375323	0	0.000855484	0.000385321	0.00170201	0	0.000610585	0	0	0	0.000442447	0	0.00154236	0	0	0	0.00225012	0	0.00128454	0.00137438	0	0.0584886	0.00151004	0.057426	0	0	0.00110849
Firmicutes	Clostridia	Lachnospirales	Lachnospiraceae	Johnsonella	unclassified_Johnsonella	0	0	0	0	0	0	0	0	0	0	0	0	0	0	0	0	0	0	0	2.03687e-05	1.83486e-05	0	0	0	0	0	0	0	0	0	0	0	0	0	0	0	0	1.46419e-05	0	0	0	0	0	0
Firmicutes	Clostridia	Lachnospirales	Lachnospiraceae	Lachnoanaerobaculum	unclassified_Lachnoanaerobaculum	0	0	0	0	0	0	0	0	0	0	0	0	0	0	0	0	0	0	0	0	0	0	0	0	0	0	0	0	0	0.000203707	0	0	0	0	0	0	0	0	0	0	0	0	0	0.000110849
Firmicutes	Clostridia	Lachnospirales	Lachnospiraceae	Lachnoclostridium	Eubacterium_sp._Marseille_P3202	0	0	0	0	0	0	0	0	0	0	0	0	0	0	0	0	0	0	0	0	0	0	0	0	0	0	0	0.0035534	0	0	0	0	0	0	0	0	0	0	0	0	0	0	0	0
Firmicutes	Clostridia	Lachnospirales	Lachnospiraceae	Lachnoclostridium	[Clostridium]_aldenense	0	0	0	0	0	0	0	0	0	0	0	0	0	0	9.91949e-05	0.000188306	0	0	0	0	0	0	0	0	0	0	0	0	0	0	0	0	0	0	0	0	0.000458126	0.001186	0.000330911	0	0.000886013	0	0	0
Firmicutes	Clostridia	Lachnospirales	Lachnospiraceae	Lachnoclostridium	[Clostridium]_scindens	0	0	0	0	0	0	0	0	0	0	0	0	0	0	0.00013226	0	0	0	0	0	0	0	0	0	0	0	0	0.000373315	0	0	0	0	0	0	0	0	0	0.000717455	0.000413639	0	0.000226655	0	0	0
Firmicutes	Clostridia	Lachnospirales	Lachnospiraceae	Lachnoclostridium	unclassified_Lachnoclostridium	0.0141651	0.0130954	0.00424158	0.00218449	0.139614	0.00398632	0.0038777	0.0255836	0.00504528	0.00582836	0.0290544	0.0060099	0.00264924	0.0233829	0.00983682	0.0121081	0.116456	0.0281493	0.00651498	0.0389042	0.0280183	0.00665506	0.00666062	0.000945422	0.0868246	0.0188015	0.0539199	0.00438299	0.0257945	0.0177808	0.0233187	0.0512027	0.00787173	0.0100247	0.000401035	0.00811454	0.0546931	0.126448	0.0358901	0.00634216	0.0390052	0.0028219	0.0076679	0.00389358
Firmicutes	Clostridia	Lachnospirales	Lachnospiraceae	Lachnospira	unclassified_Lachnospira	0.00404717	5.72683e-05	0.0066158	0.000660854	0.000124226	0.00443576	0.00100138	0.000444093	0.00141268	0.00991057	0.0312716	1.37842e-05	0.00115396	0	0.000347182	0.000376612	0	0.00489896	0.00211885	0	0.0215413	0.00436021	0.00923213	0.000137874	0	0.0117982	0.0231742	9.67853e-05	0.00119699	0.00874487	0.0046917	0.00251666	0.00460325	0.00358467	0.000220569	0.00775425	0.000246683	0.00222557	0	0.00238053	0	0.000781742	0.00482454	0
Firmicutes	Clostridia	Lachnospirales	Lachnospiraceae	Lachnospiraceae_FCS020_group	unclassified_Lachnospiraceae_FCS020_group	9.993e-05	0	0.000106707	0.000256999	0	0	0.000213061	0	0	0.000235966	0	0	0	0	0.000115727	0	0	0	0	0	0	0.000363351	0.000147545	0.00340746	0	0	0.000735105	0	0	0	0	0	0.000325136	0.000186217	0.000260673	0	0	0	0	0	0	0.000209736	0	0
Firmicutes	Clostridia	Lachnospirales	Lachnospiraceae	Lachnospiraceae_NC2004_group	unclassified_Lachnospiraceae_NC2004_group	0	0	0	0.000128499	0	0	8.52242e-05	0	7.56792e-05	0.000117983	0	0	0	0	0	0	0	0	0	0	0	0	6.32338e-05	0	0	0	9.18881e-05	0	0.00010523	0	0	0	0	0	0.000140362	0	0	0	0	0	0	0	0	0
Firmicutes	Clostridia	Lachnospirales	Lachnospiraceae	Lachnospiraceae_ND3007_group	unclassified_Lachnospiraceae_ND3007_group	0.00102428	0.00194712	0.0012538	0.000385498	0.000232923	0.00144602	0.00151273	0	0.000882924	0.000212369	0	0	0.00037382	0	0.00013226	0	0.00130361	0.00454339	0.00217826	0.00138507	0.00141284	0.00061196	0.00111713	5.90888e-05	0.00149039	0.00079583	0.00334473	0	0.000355151	7.27527e-05	0.00270316	0.00141848	0.000735835	0.00138111	0	0.000219312	0.000898631	0	0	1.77651e-05	0	0.00104868	0	0
Firmicutes	Clostridia	Lachnospirales	Lachnospiraceae	Lachnospiraceae_NK4A136_group	Clostridiales_bacterium_CIEAF_020	0	0	0	0	0	0.000234489	0	0	0	0	0	0	0	0	0	0	0	0	0	8.14747e-05	0	0	0	0	0	0	0	0	0	0	0	0	0	0	0	0	0	0	8.27278e-05	0	0	0	0	0
Firmicutes	Clostridia	Lachnospirales	Lachnospiraceae	Lachnospiraceae_NK4A136_group	Lachnospiraceae_bacterium_COE1	0	0	0	0	0	0	0	0	0	0	0	0	0	0	0	0	0	0	0	6.1106e-05	0	0	0	0	0	0	0	0	0	0	0	0	0	0	0	0	0	0	0	0	0	0	0	0
Firmicutes	Clostridia	Lachnospirales	Lachnospiraceae	Lachnospiraceae_NK4A136_group	Lachnospiraceae_bacterium_GAM79	0.0252074	0	0.0467641	0.000348784	0	0	0.00541174	0	0.0138745	0.00283159	0	0	0	0	0.000710897	0.00152528	0	0.000375323	0.000653478	0.000570323	0.0173028	0.00464707	0.0164829	0.00151661	0.000999655	0.00296447	0.00161723	0	0.00109176	0	0.00287405	0	0.0068792	0.00221908	0.000761966	0.000297638	0	0	0	0	0	0.00421378	0.000715426	0
Firmicutes	Clostridia	Lachnospirales	Lachnospiraceae	Lachnospiraceae_NK4A136_group	unclassified_Lachnospiraceae_NK4A136_group	2.49825e-05	0.000381789	0.000373473	0.000128499	0	0	0.000213061	0.000347551	0	0	0	0	0	0	0	0	0.00011699	0	0.000138617	8.14747e-05	0	0	0.000421559	0.000334837	0.000218106	0.000119374	1.83776e-05	0	0	0	0	0	0	0	0	0	0.000229063	5.85677e-05	0	0	0	7.62675e-05	0.000110065	0
Firmicutes	Clostridia	Lachnospirales	Lachnospiraceae	Lachnospiraceae_UCG_003	unclassified_Lachnospiraceae_UCG_003	0	0	0	0	0	0	0	0	0	0	0	0	0	0	0	0	0	0	0	0	0.0012844	0	0	0	0	0	0	0	0	0	0	0	0	0	0	0	0	0	0	0	0	0	0	0
Firmicutes	Clostridia	Lachnospirales	Lachnospiraceae	Lachnospiraceae_UCG_004	unclassified_Lachnospiraceae_UCG_004	0.00637054	0.00314976	0.00298778	0.00124828	0.00198761	0.00613581	0.000617876	0	0.0144295	0.00174615	0.0009401	0	0.00128399	7.17267e-05	0.00119034	0.00474532	8.35645e-05	0.00833613	0.00104953	0.00319788	0.00440367	0.00147253	0.00301414	0.000315141	0.00679765	0.00125343	0.00266476	0	0.00489319	0.000509269	0.0037285	0.00157101	0.00397009	0.00175354	6.01552e-05	0.000469954	0.000458126	0	0	0.000568485	0	0.00251683	0.000807147	0
Firmicutes	Clostridia	Lachnospirales	Lachnospiraceae	Lachnospiraceae_UCG_004	uncultured_Firmicutes_bacterium	0	0	0	0	0	0	0	0	0	0	0	0	0	0	0	0	0	0	0	0	0	0.000286856	0	0	0.00107236	0	0	0	0	0	0	0	0	0	0	0	0	0	0	0	0	0	0	0
Firmicutes	Clostridia	Lachnospirales	Lachnospiraceae	Lachnospiraceae_UCG_010	unclassified_Lachnospiraceae_UCG_010	0.01434	0.00519233	0.000746946	0.00190913	0	0.000195408	0.00449558	0.000347551	0.00456598	0	0.00198663	0	0	0	0	0.000866208	0	0	0.0162974	0.00252572	0.00174312	0	0.00579643	0	0	0.00119374	0.00659757	0.000152091	0.00219667	0	0.0032469	0	0.00241285	0.00166043	0.000300776	0	0.000387645	0	0.00111683	0	0	0.000381337	0.00121072	4.15685e-05
Firmicutes	Clostridia	Lachnospirales	Lachnospiraceae	Lactonifactor	unclassified_Lactonifactor	0	0	0	0	0	0	0	0	0	0	0.000106426	0	0	0	0	0	0	0	0	0	0	0	0	0	0	0	0	0	0	0	0	0.00042707	0	0	0	0	0	0.000614961	0	0	0	0	0	0
Firmicutes	Clostridia	Lachnospirales	Lachnospiraceae	Marvinbryantia	unclassified_Marvinbryantia	0	0.000209984	0	0	0	0	0	0	0	0	0	0	0	0	0	5.64919e-05	0	0	5.94071e-05	0	7.33945e-05	0	0	0	0	3.97915e-05	0	0	0	0	0	0	0	0	0.000380983	0	0	0	0	0	0	0	0	0
Firmicutes	Clostridia	Lachnospirales	Lachnospiraceae	Oribacterium	Oribacterium_parvum	0	0	0	0	0	0	0	0	0	0	0	0	0	0	0	0	0	0	0	0	0	0	0	0	0	0	0	0	0	0	0	0	0	0	0	0	0	0.000146419	0	0	0	0	0	0
Firmicutes	Clostridia	Lachnospirales	Lachnospiraceae	Oribacterium	Oribacterium_sinus	0	0	0	0	0	0	0	0	0	0	0	0	0	0	0	0	0	0	0	0	0	0	0	0	0	0	0	0	0	0.000160056	0	0.00024404	0	0	0	0	0.000334784	0	0	0	0	0	0	0
Firmicutes	Clostridia	Lachnospirales	Lachnospiraceae	Oribacterium	unclassified_Oribacterium	0	0	0	0	0	0	0	0	0	0	0	0	0	0	0	0	0	0	0	0	0	0	0	0	0	0	0	0	0	5.82021e-05	0	0	0	0	0	0	0	0	0	0	0	0	0	0
Firmicutes	Clostridia	Lachnospirales	Lachnospiraceae	Robinsoniella	unclassified_Robinsoniella	0	0	0	0	0	0	0	0	0	0	0	0	0	0	0	0	0	0	0	0	0	0	0	0	0	0	0	0.000954027	0	0	0	0	0	0	0	0	0	0	0	0	0	0	0	6.92809e-05
Firmicutes	Clostridia	Lachnospirales	Lachnospiraceae	Roseburia	Roseburia_intestinalis	0	0.0055932	0.00269434	0.00117485	0	0	0	0	0	0	0.0375862	0	0	0	0.0194587	0	0	0.0149339	0.00459415	0.0112231	0	0	0	0	0	0.00722216	0.00483331	0	0	0	0.0100514	0	0.00619471	0.00381745	0	0.00778558	0.00808768	0.0375126	0	0.000337538	0	0	0	0.000484966
Firmicutes	Clostridia	Lachnospirales	Lachnospiraceae	Roseburia	unclassified_Roseburia	0.0392725	0	0.020461	0.0115649	0.00077641	0.00367367	0.0149569	0.000733718	0.0036326	0.0106185	0.0252585	0	0.000471338	0	0.031792	0.00201488	0	0.0443277	0.0456049	0.000387005	0.0588624	0.0349391	0.0409544	0.00553466	0.000345335	0.0583542	0.0381887	0	0.0222561	0.00155691	0.0106573	0.0276528	0.0748327	0.0141214	0.00946442	0.068441	0.0367558	0.000644245	0	0.00181204	0	0.00859916	0.00524645	0
Firmicutes	Clostridia	Lachnospirales	Lachnospiraceae	Roseburia	uncultured_Roseburia_sp.	0	0	0.0102438	0.00583754	0	0	0	0	0	0	0	0	0	0	0	0	0	0	0.0386938	0	0.000330275	0	0	0	0	0	0	0	0	0	0	0	0	0	0.00846183	0	0	0	0	0	0	0.00120121	0	0
Firmicutes	Clostridia	Lachnospirales	Lachnospiraceae	Sellimonas	Lachnoclostridium_phocaeense	0	0	0	0	0	0	0	0	0	0	0	0	0	0	0	0	0	0	0	0	0	0	0	0	0	0	0	0.000857242	0	0	0	0	0	0	0	0	0	0	0	0	0	0	0	0
Firmicutes	Clostridia	Lachnospirales	Lachnospiraceae	Sellimonas	unclassified_Sellimonas	0	0	0	0	0	0	0	0.000173775	0	0	0	0	0	0	0	0	0	0	0	0.000285161	0	0	0	0	0.000181755	0	0	0	3.94612e-05	0	0	0.000228788	0	0	0	0	0	0	0.00450867	0	0.00105085	0	0	0.0034779
Firmicutes	Clostridia	Lachnospirales	Lachnospiraceae	Shuttleworthia	Shuttleworthia_satelles	0	0	0	0	0	0	0	0	0	0	0	0	0	0	0	0	0	0	0	0	0	0	0	0	0	0	0	0	0	0	0	0	0	0	0	0	0	0	5.51519e-05	0	0	0	0	0
Firmicutes	Clostridia	Lachnospirales	Lachnospiraceae	Shuttleworthia	unclassified_Shuttleworthia	0	0	0	0	0	0	0	0.000135159	0	0	0	0	0	0	0	0	0	0	0	0	0.000697248	0	0	0	0	0	0	0	3.94612e-05	0	0	0	0	0	0	0	0	0	0	0	0	0	0	0
Firmicutes	Clostridia	Lachnospirales	Lachnospiraceae	Stomatobaculum	unclassified_Stomatobaculum	0	7.63577e-05	0	0	0	0	0	0	0	0	0	0	0	0	0	0	0	0	0	0	0	0	0	0	0	0	0	0	0	0.000160056	0	0	0	0	0	0	0	0	0	0	0	0	0	0
Firmicutes	Clostridia	Lachnospirales	Lachnospiraceae	Tuzzerella	unclassified_Tuzzerella	0	0	0	0	0	0	6.39182e-05	0	0	0	0	0	0	0	0	0	0	0	0	0	0	0	0	0	0	0	0	8.29589e-05	0	0	0	0	0	0	0	0	0	0	0.00966537	0	0	0	0	0
Firmicutes	Clostridia	Lachnospirales	Lachnospiraceae	Tyzzerella	Anaerotignum_lactatifermentans	0	0	0	0	0	0	0	0	0	0	0	4.13525e-05	0.00037382	7.17267e-05	0	9.41531e-05	0.0285122	0	0	0	0	0	0	0	0	0	0.00031242	0	0	0.000116404	0	0.0121868	0	0	4.01035e-05	0.0082242	0.0175674	0.000117135	0	0.000213182	0.00195747	0	3.66885e-05	0
Firmicutes	Clostridia	Lachnospirales	Lachnospiraceae	Tyzzerella	[Clostridium]_colinum	0	0	0	0	0	0	0	0	0	0	0	0	0	0	0	0	0	5.92616e-05	0	0	0	0	0	0	0	0	0	0	0	0	0	0	0	0	0	0	0	0	0	0	0	0	0	0
Firmicutes	Clostridia	Lachnospirales	Lachnospiraceae	Tyzzerella	unclassified_Tyzzerella	0	0	0.00253428	0.000862781	7.7641e-05	0.000390816	0.00234367	0	0	0.0134265	0.0459585	0.000151626	0.000211289	0.000143453	0.000247987	0.00425572	0.0918708	0.00183711	0.000277233	0	0.0013578	0.00107093	0.000274013	0.00447106	0.00232647	0.00206916	0.0154188	4.14794e-05	0.00110491	0.00226988	0.00927465	0	0.000188237	0.000853494	0.00260673	0.00224012	0.00248445	0.013983	0.054104	0.000515189	0	0	0.00524645	0.00788416
Firmicutes	Clostridia	Lachnospirales	Lachnospiraceae	UC5_1_2E3	unclassified_UC5_1_2E3	0	0	0	0	0	0	0	0.00142882	0	0	0	0	0	0	0	0	0	0	0	0	0	0	0	0	0	0	0	0	0	0	0	0	0	0	0	0	0	0	0	0	0	0	0	0
Firmicutes	Clostridia	Lachnospirales	Lachnospiraceae	[Eubacterium]_eligens_group	unclassified_[Eubacterium]_eligens_group	0	0.0206357	0.00466841	0	0	0.02298	0.013295	0.000212392	0.0203577	0.00403502	0	0	0.00364068	0	0.00019839	0	0	0	0.000554466	0.0143599	0.000330275	0.00030598	0.0179162	0.00131965	0	0	0	0	0.000539303	0	0.00695987	0	0.00236152	0.00657966	0.00208538	0	0	0	0	0	0	0.00453791	0	0
Firmicutes	Clostridia	Lachnospirales	Lachnospiraceae	[Eubacterium]_fissicatena_group	unclassified_[Eubacterium]_fissicatena_group	0	0	0	0	0	0	0	0	0	0	0	0	0	0	0	0.000263629	0	0	0	0	0.000238532	0	0	0	0	0	0	0	0	0	0	0.000137273	0	0	0	0	0	0	0.000193032	0	0	0	0	0
Firmicutes	Clostridia	Lachnospirales	Lachnospiraceae	[Eubacterium]_hallii_group	unclassified_[Eubacterium]_hallii_group	0.000649545	0.00206166	0.000480179	0.000532354	0.000822994	0.000801172	0.00080963	0.00011585	0	0.000401142	0.00134807	0	0.000325061	0.000229526	0.000793559	0.00128048	0	0.000888924	0.00075249	0.000835116	0.000788991	0.000554589	0.000779883	0.00299384	0.000563442	0.000596872	0.00112104	0.000207397	0.000328844	0.000232809	0.000217496	0.00117444	0.000273799	0.00117937	0.00553428	0.000109656	0.00103959	0.000688171	0.000124092	0.000142121	0	0.000266936	0.00262323	0
Firmicutes	Clostridia	Lachnospirales	Lachnospiraceae	[Eubacterium]_oxidoreducens_group	unclassified_[Eubacterium]_oxidoreducens_group	0.000124913	0	0.00032012	0	0	0	8.52242e-05	0	0	7.07898e-05	0.000106426	0	0	0	0	0	0	0	0	0	0	0	0	0	0	0	0	0	0	0	0	0	0	0	0.000280724	0	8.81011e-05	0	0	0	0	0	0	0
Firmicutes	Clostridia	Lachnospirales	Lachnospiraceae	[Eubacterium]_ruminantium_group	unclassified_[Eubacterium]_ruminantium_group	0	0.000496325	0.00605559	0.00602111	0	0	0.0269522	0	0	0	0	0	0	4.3036e-05	0	0	0	0	0	0	0.00319266	0.00485743	0.00644985	0.00454984	0	0.0028252	0	9.67853e-05	0.0190203	0	0	0	0	0	0.00615588	0	0	5.85677e-05	0	0	0	0.00125841	0	0
Firmicutes	Clostridia	Lachnospirales	Lachnospiraceae	[Eubacterium]_ventriosum_group	unclassified_[Eubacterium]_ventriosum_group	0.0021485	0.000114537	0	0.000293713	0.000636656	0	0.00010653	0.00011585	0.000580207	0.00252484	0	0	0.000276301	0	0.000231455	0.000207137	0.00292476	0.000711139	0.00930711	0.00112028	0.00124771	0.000994435	0	0.000196963	0.00205384	0.00127333	0.007884	0	0.00355151	0	0.00292066	0.000442323	0.00154012	0.00122593	0.00350905	0.00144119	0.0131447	0	0	0.00115473	4.12099e-05	0.00066734	0.0076679	0
Firmicutes	Clostridia	Lachnospirales	Lachnospiraceae	[Eubacterium]_xylanophilum_group	unclassified_[Eubacterium]_xylanophilum_group	0	0	0	0	0	0	0.000681794	0	0	0.000330352	0	0	0	0	0	0.000282459	0	0	0	0	0	0	0	0	0	0	0	0	0	0	0	0	0	0.00226564	0.000340879	0	0	0	0	0	0	0	0.000330196	0
Firmicutes	Clostridia	Lachnospirales	Lachnospiraceae	[Ruminococcus]_gauvreauii_group	unclassified_[Ruminococcus]_gauvreauii_group	0	0	0	0.000330427	0.0816783	0.000781632	0.000234367	0	0.000176585	0	0	0	0	0	0	0.000320121	0	0	0.00122775	0	0	0	0.000358325	0.000236355	0.000345335	0.000298436	0	0.000248877	0	0	0.00147587	0	5.13373e-05	0.000124145	0.00206533	0.00228711	0	0	0	5.32954e-05	0	0	0	0
Firmicutes	Clostridia	Lachnospirales	Lachnospiraceae	[Ruminococcus]_gnavus_group	unclassified_[Ruminococcus]_gnavus_group	0.00104927	0	0.000186736	0.000256999	0	0.000390816	0.00134228	0.00502018	0	0	0.00297994	0.000151626	0.0116372	0.00177882	0.00119034	0.000715564	0.0424842	0.00185686	0	0.00183318	0.00242202	0	0	0.000590888	0.00467111	0	0.00972176	0	0.000197306	0.0301196	0	0.00144899	0	0.000263807	0	0.000360298	0.0079291	0.017746	0.0429633	0.000675076	0.000185445	0	0	0.0293612
Firmicutes	Clostridia	Lachnospirales	Lachnospiraceae	[Ruminococcus]_torques_group	unclassified_[Ruminococcus]_torques_group	0.00167383	0.0034361	0	0.0100229	0.00267085	0	0.00204538	0.00111989	0.00292626	0.00228887	0.0333647	0.000441093	0.06719	0.00159233	0.00247987	0.00476415	0.000818932	0.000158031	0.00552486	0.00211834	0.00295413	0.00267732	0.0180427	0.00594828	0.00632509	0.00453623	0.000532951	0.000221224	0.00758971	0.00027646	0.00184872	0.00693989	0.00400431	0.00929532	0.00284735	0.00689266	0.0292848	0.00919513	0.0029782	0.00232723	0.00179263	0.00186855	0	0.0018983
Firmicutes	Clostridia	Lachnospirales	Lachnospiraceae	[Ruminococcus]_torques_group	uncultured_Clostridiales_bacterium	0	0	0	0	0	0	0	0	0	0	0	0	0	0	0	0	0	0	0	0	0	0	0	0	0	0	0	0.000428621	0	0	0	0	0	0	0	0	0	0	0	0	0	0	0	0
Firmicutes	Clostridia	Lachnospirales	Lachnospiraceae	unclassified_Lachnospiraceae	Lachnospiraceae_bacterium_Choco86	0	0	0	0	0	0	0	0	0	0	0	0	0	0	0	0	0	0	0	0	0	0	0	0	0	7.9583e-05	0	0	0	0	0	0	0	0	0	0	0	0	0	0	0	0	0	0
Firmicutes	Clostridia	Lachnospirales	Lachnospiraceae	unclassified_Lachnospiraceae	unclassified_Lachnospiraceae	0.0348506	0.0173141	0.0199008	0.0134741	0.0294725	0.0344895	0.0366251	0.0149447	0.0130925	0.0176738	0.0847331	0.000427309	0.00464837	0.069202	0.0197563	0.0527446	0.0519604	0.0311716	0.0548724	0.019391	0.0114679	0.030445	0.03461	0.00718914	0.0340791	0.0223827	0.0401551	0.00217076	0.0229138	0.0224078	0.0272957	0.0227567	0.0148194	0.0163095	0.0236009	0.0301084	0.051592	0.122114	0.0172212	0.000852727	0.00197808	0.00808435	0.030213	0.00148261
Firmicutes	Clostridia	Lachnospirales	Lachnospiraceae	unclassified_Lachnospiraceae	uncultured_Eubacterium_sp.	0	0	0	0	0.000652184	0	0	0	0	0	0	0	0	0	0	0	0	0	0	0	0	0	0	0	0	0	0	0	0	0	0	0.000106768	0	0	0	0	0.000299544	0	0	0	0	0	0	0
Firmicutes	Clostridia	Lachnospirales	unclassified_Lachnospirales	unclassified_Lachnospirales	unclassified_Lachnospirales	0	0	0	0	0	0	0	0	0	0	0	0	0	0	0	0	0	0	0	0	0	0	0	0	0	5.96872e-05	0	0	0.00021046	0	0	0	0	0	0	0	0	0	0	0	0	0	0	0
Firmicutes	Clostridia	Monoglobales	Monoglobaceae	Monoglobus	unclassified_Monoglobus	0	0.000114537	0.000186736	0	0	0	0.000745712	0	0.000176585	0	0	0	0	0	0.00553838	0.000150645	0	0	0	0	0	0.000114742	0	0.000649977	0	0	0	0	0	0	0	0	0	0.000279325	0.00244631	0	0	0	0	5.32954e-05	0	0	0	0
Firmicutes	Clostridia	Monoglobales	Monoglobaceae	Monoglobus	uncultured_Clostridiaceae_bacterium	0	0	0.000213413	0	0	0	0	0	0	0	0	0	0	0	0	0	0	0	0	0	0	0	0	0	0	0	0	0	0	0	0	0	0	0	0	0	0	0	0	0	0	0	0	0
Firmicutes	Clostridia	Monoglobales	Monoglobaceae	Monoglobus	uncultured_Clostridiales_bacterium	0	0	0	0	0	0	8.52242e-05	0	0	9.43864e-05	0	0	0	0	0	0	0	0	0	0	0	0	0	0	0	0	0	0	0	0	0	0	0	0	8.02069e-05	0	0	0	0	0	0	0	0	0
Firmicutes	Clostridia	Monoglobales	Monoglobaceae	Monoglobus	uncultured_Clostridium_sp.	0	1.90894e-05	0.000106707	0.000605782	0	0.00312653	0.0017471	0.000251009	0	0.000117983	0	0	0	1.43453e-05	0	0.00122399	0	0.00448413	0.00310897	2.03687e-05	0.00433028	0.000229485	0.000337247	0.000453015	3.63511e-05	0.00135291	0.00069835	0.000110612	0.000815532	0	0.00234585	0.00254717	0.000119787	0.00909359	0.00234605	0.0023811	0.00105721	5.85677e-05	0.000992734	0.00127909	0	0.000858009	0.00163264	0.00036026
Firmicutes	Clostridia	Oscillospirales	Butyricicoccaceae	Butyricicoccus	Butyricicoccus_pullicaecorum	0	0	0	0	0	0	0	0	0	0	0	0	0	0	0	0	0	0	0	0	0	0	0	0	0	0	0	0	0	0	0	0	0	0	0	0.000140986	0	0	0	0	0	0	0	0.000221699
Firmicutes	Clostridia	Oscillospirales	Butyricicoccaceae	Butyricicoccus	Butyricicoccus_sp._K4410.MGS_46	0	0	0	0	0.000357148	0	0	0	0	0	0	0	0	0	0	0	0.0101113	0	0	0	0	0	0.00227642	0	0	0	0	0	0	0	0	0	0	0	0	0.00313303	0.00128628	0.00307481	0	0	0	0	0	0
Firmicutes	Clostridia	Oscillospirales	Butyricicoccaceae	Butyricicoccus	unclassified_Butyricicoccus	0.00247327	0.00290159	0.00216081	0.000715925	0	0.00132877	0.000894855	0.00083026	0.00227038	0.000589915	0.00723699	5.51367e-05	0.00152778	7.17267e-05	0.00178551	0.00278693	0.00203897	0.0157043	0.00627735	0.000712904	0.00357798	0.00143428	0.00202348	0.000492407	0.00792454	0.00161156	0.00705701	0.000110612	0.00661633	0.00117859	0.0128323	0.0100972	0.00444924	0.00251393	0.00104269	0.00491885	0.00341832	0.0126946	0.000648035	0.00202523	0	0.000953343	0.00124741	0
Firmicutes	Clostridia	Oscillospirales	Butyricicoccaceae	UCG_009	[Clostridium]_leptum	0	0	0	0	0	0	0	0	0	0	0	0	0	0	0	0	0	0	0	0	0	0	0	0	0	0	0	0	0	0	0	0	0	0	0	0	0	0	0	0	0	3.81337e-05	0	0
Firmicutes	Clostridia	Oscillospirales	Butyricicoccaceae	UCG_009	unclassified_UCG_009	0	0	0.00024009	0	0	0	0	0	0	0.000117983	0	0	0	0	0	0	0	0	0	6.1106e-05	0	0.000210361	0	0.000807548	0	0	0	0	9.20762e-05	0	0	0	0.000119787	0	0	0	0	0	0	0	0.00012363	0	0.000165098	0
Firmicutes	Clostridia	Oscillospirales	Butyricicoccaceae	unclassified_Butyricicoccaceae	unclassified_Butyricicoccaceae	0	0.000114537	0	0	0	0	0	0	0	4.71932e-05	0	0	0	0	0	0	0	0	0	0	0	0	0	0	0	0	0	0	0.000170999	0	0	0	0	0	0	0	0	0	0	0	0.0129605	0	0	0
Firmicutes	Clostridia	Oscillospirales	Ethanoligenenaceae	Acetanaerobacterium	uncultured_rumen_bacterium	9.993e-05	0	0	0	0	0	0	5.79251e-05	0	0	0	0	0	0	6.61299e-05	0	0	0	0	0	7.33945e-05	0	0	0.000118178	0	0	0	0	0	0	0	0	0	0	0	0	0	0	0	0	0.000185445	0	0	0
Firmicutes	Clostridia	Oscillospirales	Ethanoligenenaceae	Incertae_Sedis	unclassified_Incertae_Sedis	0	0	0	0	0	0	0	0	0	0	5.32132e-05	0	0	0	0	0	0	0	0	0	0	0	0	0.000137874	0	0	0	0	0	0	0	0	0	0	0	0	0	0	0	0	0	0	0	0
Firmicutes	Clostridia	Oscillospirales	Ethanoligenenaceae	Incertae_Sedis	uncultured_Clostridia_bacterium	7.49475e-05	0	0.000133383	0	0	0	0	0	0	0	0	0	0	0	0	0	0	0	0	0	0	0	0	0	0	0	0	0	0	0	0	0	0	0	0	0	0	0	0	0	0	0	0	0
Firmicutes	Clostridia	Oscillospirales	Hungateiclostridiaceae	Fastidiosipila	unclassified_Fastidiosipila	0	0	0	0	3.10564e-05	5.86224e-05	0	0	0	0	0	0	0	0	0	1.88306e-05	0	7.90155e-05	0	4.07373e-05	0.000110092	1.91237e-05	8.43117e-05	7.87851e-05	0	0	0	0	0.000197306	0.000116404	6.21417e-05	0.00018303	5.13373e-05	0	0.000140362	0.000219312	0	0.000146419	0	0.000142121	0	0	0	0
Firmicutes	Clostridia	Oscillospirales	Hungateiclostridiaceae	Fastidiosipila	uncultured_Clostridium_sp.	0	0	0	0	0	0	0	0	0	0	0	0	0	0	0	0	0	1.97539e-05	0	0	1.83486e-05	0	0	0	0	1.98957e-05	0	0	0	0	0	0	0	0	0	0	0	0	0	0	0	0	0	0
Firmicutes	Clostridia	Oscillospirales	Hungateiclostridiaceae	Fastidiosipila	uncultured_prokaryote	0	0	0	0	0	0	0	0	0	0	0	0	0	0	0	0	0	0	7.92095e-05	0	0	0	0	0	0	0	0	0	2.63075e-05	0	4.66063e-05	6.101e-05	6.84498e-05	0	4.01035e-05	0	0.000123341	0.000117135	0	0	0	0	0	0
Firmicutes	Clostridia	Oscillospirales	Hungateiclostridiaceae	HN_HF0106	unclassified_HN_HF0106	0	0	0	0	0	1.95408e-05	0	0	0	0	0	0	0	0	0	0	0	0	0	0	0	0	0	0	0	0	0	0	1.31537e-05	0	0	7.62625e-05	0	1.55181e-05	0	0	0	0	0	0	0	0	0	0
Firmicutes	Clostridia	Oscillospirales	Hungateiclostridiaceae	Ruminiclostridium	uncultured_Clostridiaceae_bacterium	0	0	0	0	0	0	0	0	0	0	0	0	0	0	0	0	0	0	0	0	0	0	0	0	0	0	0	0	0	0	0	0	0	0	0.000200517	0	0	0	0	0	0	0	0	0
Firmicutes	Clostridia	Oscillospirales	Hungateiclostridiaceae	unclassified_Hungateiclostridiaceae	unclassified_Hungateiclostridiaceae	0	0	0	0	0	0	0	0	0	0	0	0	0	0	3.3065e-05	0	0	0	0	0	0	0	0	0.000807548	0	0	0	0	0	0	0	0	0	0	0.000140362	0	0	0	0	0	0	0	0	0
Firmicutes	Clostridia	Oscillospirales	Hungateiclostridiaceae	unclassified_Hungateiclostridiaceae	uncultured_Acetivibrio_sp.	0	0	0	0	0	0	0	0	0	0	0	0	0	0	0	0	0	0	7.92095e-05	0	0	0	0	0	0	0	0	0	0	0	0	0	0	0	0	0	0	0	0	0	0	0	0	0
Firmicutes	Clostridia	Oscillospirales	Hydrogenoanaerobacterium	Selenomonadales_bacterium_Marseille_P2399	unclassified_Selenomonadales_bacterium_Marseille_P2399	0	0	0.000133383	0	0	0	8.52242e-05	0	0	0	0	0	0	0	0	0	0	0	0	0	0	7.6495e-05	0	0	0	0	0	0	0	0	0	0	0	0	0.000300776	0	0	0	0	0	0	0	0.000110065	0
Firmicutes	Clostridia	Oscillospirales	Hydrogenoanaerobacterium	uncultured_rumen_bacterium	uncultured_rumen_bacterium	0	0	0	0	0	0	0	0	0	0	0	0	0	0	0	0	0	0	0	0	0	0	0	0	0	0	0	0	0	0	0	0	0	0	8.02069e-05	0	0	0	0	0	0	0	0	0
Firmicutes	Clostridia	Oscillospirales	Oscillospiraceae	Colidextribacter	Anaerostipes_hadrus	0.00167383	0	0.000293443	0	0	0	0.000340897	0	0.00216947	0	0	0	0	0	0	0	0	0	0	0	0	0	0.000358325	0	0	9.94787e-05	0	0	0	0	0	0	0.000547598	0	0	0.000234977	0	0	0	0	0	0	0	0
Firmicutes	Clostridia	Oscillospirales	Oscillospiraceae	Colidextribacter	Clostridiales_bacterium_CCNA10	0.00184871	0	0	0.000165213	0	0	0	0	0	0	0	0	0	0	0.00147139	0.00129931	0	0.00126425	0	0.00126286	0.00225688	0	0	0	0	0	0.000257287	0	0	0	0.00702201	0.00436222	0	0	0	0.00297638	0.0147129	0	0.00013788	0.00556049	0.000494519	0.000228802	0	0
Firmicutes	Clostridia	Oscillospirales	Oscillospiraceae	Colidextribacter	Colidextribacter_massiliensis	0	0	0	0	0	0	0	0	0	0.000188773	0	0	0	0	0	0	0	0	0	0	0	0	0.00191809	0	0	0	0	0	0	0	0	0	0	0	0.000380983	0	0	0	0	0	0	0	0	0
Firmicutes	Clostridia	Oscillospirales	Oscillospiraceae	Colidextribacter	unclassified_Colidextribacter	0	0	0	0.00018357	0	0	0.000191755	0	0.000302717	0.000235966	0	0	4.87591e-05	0	0	0	0	0	0.000237628	0.000549954	7.33945e-05	0.000114742	0.000147545	0.000177267	0	0.000318332	3.67552e-05	4.14794e-05	9.20762e-05	0	7.76771e-05	0	0	0	0	0	0	7.32097e-05	6.89398e-05	0.000248712	0.00020605	5.72006e-05	0.00012841	0
Firmicutes	Clostridia	Oscillospirales	Oscillospiraceae	Colidextribacter	uncultured_Clostridia_bacterium	0	0	0	0	0	0	0.000298285	0	0	0	0	0	0	0	0.000297585	0	0	0	0	0	0	0	0	0.000256052	0	0	0	0	0	0	0	0	0	0	0	0	0	0	0	0	0	0	0	0
Firmicutes	Clostridia	Oscillospirales	Oscillospiraceae	Flavonifractor	unclassified_Flavonifractor	0.00259818	0.000190894	0.00032012	0.00018357	0	0.00410357	0.000681794	0.00525188	0.00186675	0.0013922	0.01231	0	0.000308808	0	0.000677832	0.0016006	0.00254036	0.00547182	0.000475257	0.00285161	0.00192661	0.00061196	0.000421559	0.00175297	0.0191752	0.000378019	0.00101077	0	0.000197306	0.00122224	0.00733272	0.000137273	0.00121498	0.000589687	0.000300776	0.00823986	0.00703047	0.0010835	0.0113475	0.0043347	0.000576939	0	0.000311852	0.000748233
Firmicutes	Clostridia	Oscillospirales	Oscillospiraceae	Intestinimonas	Intestinimonas_butyriciproducens	0	0	0	0	0	0	0	0.00083026	0	0	0	0	0	0	8.26624e-05	0	0	0	0	8.14747e-05	0	0	0	0.00015757	0	0	0	0	0	0	0	0	0	0	0.000100259	0	0	0	0	0	0	0	0	0
Firmicutes	Clostridia	Oscillospirales	Oscillospiraceae	Intestinimonas	Intestinimonas_sp._GD2	0.000274808	0	0	0	0	0	0	0	0	0	0	0	0	0	0	0	0	0	0	0	0	0	0	0	0	0	0	0	0	0	0	0	0	0	0	0	0	0	0	0	0	0	0	0
Firmicutes	Clostridia	Oscillospirales	Oscillospiraceae	Intestinimonas	unclassified_Intestinimonas	0	0	0.000133383	0	0	0	0	0	0	0	0	0	0	0	0	0	0	0	0	0.000122212	5.50459e-05	0	0	0	0	0	0	0.000152091	0	0	0	0	0	0	0.000300776	0	0	0	0	0	0	0	0	0
Firmicutes	Clostridia	Oscillospirales	Oscillospiraceae	NK4A214_group	unclassified_NK4A214_group	0.000274808	0.000820846	0.00538868	0.00165213	0.000108697	0.000547142	0.00675402	0.0132069	0.00224515	0.00448335	0	6.89208e-05	6.50121e-05	5.73814e-05	0.00236414	0.00487713	0	0	0.0131092	0.00767899	9.17431e-05	0.00567975	0.00819931	0.00240295	0	0.00137281	0	0.000428621	0.00465642	0	0.000139819	0.024587	0.000975409	0.0153939	0.02324	0.000109656	0.00350642	0	0.0076799	0.015207	0.00024726	3.81337e-05	0.00587016	0
Firmicutes	Clostridia	Oscillospirales	Oscillospiraceae	NK4A214_group	uncultured_Clostridiales_bacterium	0	0	0	0	0	0	0	0	0	0	0	0	0	0	0	0	0	0	0	0	0	9.56187e-05	0	0	0	0	0	0	0	0	0	0	0	0	0	0	0	0	0	0	0	0	0	0
Firmicutes	Clostridia	Oscillospirales	Oscillospiraceae	NK4A214_group	uncultured_rumen_bacterium	0	0	0	0	0	0	0	0	0	0.000542722	0	0	0	0	0	0	0	0	0	0	0	0.000822321	0	0	0	0	0	0	0	0	0	0	0	0	0.00164424	0	0	0	0	0	0	0	0	0
Firmicutes	Clostridia	Oscillospirales	Oscillospiraceae	Oscillibacter	Oscillibacter_sp._PEA192	0.00212351	0	0.000266766	0.000275356	0	7.81632e-05	0.00221583	0.00316657	0.00918241	0.00530923	0	0	0	0	0.00138873	0.0009227	0	0.00160006	0	0.00523475	0.000825688	0.00126217	0.000906351	0.00303323	0.00966939	0.000716247	7.35105e-05	9.67853e-05	0.00110491	0	0	0	0	0	0	0	0.00193822	4.39258e-05	0.00748687	0.00127909	0.000515124	0.000381337	0.000660393	0
Firmicutes	Clostridia	Oscillospirales	Oscillospiraceae	Oscillibacter	unclassified_Oscillibacter	0	0	0.000506856	0	0	0	0.000490039	0.000289626	0.001337	0.000873074	0	0	0	1.43453e-05	0.00102501	0	0	0	0.000316838	0.000651798	0.000165138	0.00030598	0.000569104	0.000354533	0.0043076	0	0	0	0.000236767	0	0.000528205	4.57575e-05	0.000667385	0.000620723	0.000601552	0	0.00121579	0	0.000730762	0	0	0	0.000165098	0
Firmicutes	Clostridia	Oscillospirales	Oscillospiraceae	Oscillospira	unclassified_Oscillospira	0	0	8.00299e-05	0	0	0	0	0	0	7.07898e-05	0	0	0	0	0	0	0	0	0	0	0	0	0	7.87851e-05	0	0	0	0	0	0	0	0	0	0	0.000380983	0	0	0	0	0	0	0	0	0
Firmicutes	Clostridia	Oscillospirales	Oscillospiraceae	Pseudoflavonifractor	unclassified_Pseudoflavonifractor	0	0	0	0	0	0	0	0	0	0	0	0	0	0	0	0	0	0	0.000158419	0	0	0	0	0.000295444	0	0	0	0	0	0	0	0	0	0	0	0	0	0	0	0	0	0	0	0
Firmicutes	Clostridia	Oscillospirales	Oscillospiraceae	UCG_002	unclassified_UCG_002	0.00949335	0.0137253	0.0387878	0.0173841	0.000698769	0.000410357	0.0539896	0.00581182	0.00280013	0.0401142	7.09509e-05	0	0	0	0	0.00335185	0	0.000474093	0.0405553	0.0219982	0.00770642	0.0790385	0.0317434	0.0850486	9.08777e-05	0.00855517	0.000110266	0.000373315	0.0269915	5.82021e-05	0	0.00111343	0.0195424	0.0123834	0.0670129	0	7.04809e-05	0	0.00264729	0.000906022	0.00115388	0.00369897	0.0238108	0
Firmicutes	Clostridia	Oscillospirales	Oscillospiraceae	UCG_002	uncultured_Firmicutes_bacterium	0	0	0	7.34282e-05	0	0	0	0	0	0	0	0	0	0	0	0	0	0	0	0	0	0	0	0	0	0	0	0	0	0	0	0	0	0	0	0	0	0	0	0	0	0	0	0
Firmicutes	Clostridia	Oscillospirales	Oscillospiraceae	UCG_002	uncultured_rumen_bacterium	0	0.00106901	0.00221416	0.00018357	0	0	0.0031533	0	0	0.00453055	0	0	0	0	0	0	0	0	0.00360403	0	0	0.00621522	0.000421559	0.00181206	0	0	0	0	0.000355151	0	0	0	0.000102675	0	0.0296565	0.000125321	0	0	0	0	0	0	0.00462275	0
Firmicutes	Clostridia	Oscillospirales	Oscillospiraceae	UCG_003	unclassified_UCG_003	0.000549615	0.000477236	0.00298778	0.00163378	0	0.00140694	0.00498562	0	0.000731566	0.00424739	0	0	0	0	6.61299e-05	0.000263629	0	0	0.00352482	0.000549954	0.000623853	0.00139603	0.00276121	0.0005318	0	0.000994787	0	0	0.000565611	0	0.00234585	0	0.00431234	0.00105523	0.00282729	0	0	0	0	0	0	0.00209736	0.00310018	0
Firmicutes	Clostridia	Oscillospirales	Oscillospiraceae	UCG_005	unclassified_UCG_005	0.000824423	0.00335974	0.0323321	0.00783846	0.000403733	9.7704e-05	0.03279	0.00745303	0	0.049954	0	0.000110273	0	4.3036e-05	0.0181857	0.00267395	0	0	0.0124953	0.00930848	0.00194495	0.0301773	0.00813608	0.0181403	0	0.00181051	0	0.000829589	0.00707671	0	6.21417e-05	0.00190656	0.00145456	0.00422092	0.0206132	4.69954e-05	0	0	4.13639e-05	0	0.00187505	0.000381337	0.00838332	0
Firmicutes	Clostridia	Oscillospirales	Oscillospiraceae	UCG_005	uncultured_bacterium_adhufec108	0	0	0	0	0	0	6.39182e-05	0	0	7.07898e-05	0	0	0	0	0	0	0	0	0	0	0	0	0	0	0	0	0	0	0	0	0	0	0	0	0	0	0	0	0	0	0	0	5.50327e-05	0
Firmicutes	Clostridia	Oscillospirales	Oscillospiraceae	UCG_005	uncultured_bacterium_adhufec311	0	0	0	0.00018357	0	0	0	0	0	0	0	0	0	0	0	0.000207137	0	0	0	0	0	0	0	0	0	0	0	0	0	0	0	0	0	0	0	0	0	0	0	0	0	0	0	0
Firmicutes	Clostridia	Oscillospirales	Oscillospiraceae	UCG_005	uncultured_rumen_bacterium	0	0	0	0	0	0	0	0	0.000201811	0	0	0	0	0	8.26624e-05	0	0	0	5.94071e-05	0	0	0.000248609	0.00010539	0	0	0	0	0	0	0	0	0	0	0	0	0	0	0	0	0	0	0	0	0
Firmicutes	Clostridia	Oscillospirales	Oscillospiraceae	UCG_007	unclassified_UCG_007	0	0	0	0	0	0	0	0	0	0	0	0	0	0	0	0	0	0	0	0	0	0.000114742	0	0	0	0	0	0	0	0	0	0	0	0	0	0	0	0	0	0	0	0	0	0
Firmicutes	Clostridia	Oscillospirales	Oscillospiraceae	unclassified_Oscillospiraceae	Clostridium_sp._GD3	0	0	0	0	0	0	0	0	0.000529755	0.000401142	0	0	0	0	0	0.000753225	0	0	0.000237628	0	0	0	0	0.000433318	0	0	0	0	0	0	0	0	0.000427811	0.000636241	0	0	0	0	0	0	0	0	0.000256819	0
Firmicutes	Clostridia	Oscillospirales	Oscillospiraceae	unclassified_Oscillospiraceae	Intestinimonas_sp._GM5	0	0	0	0	0	0	0	0	0	0	0	0	0	0	0	0	0	0	0	0	0	0	0	5.90888e-05	0	0	0	0	0	0	0	0	0	0	0	0	0	0	0	0	0	0	0	0
Firmicutes	Clostridia	Oscillospirales	Oscillospiraceae	unclassified_Oscillospiraceae	unclassified_Oscillospiraceae	0.00049965	0.000305431	0.0016006	0.00100964	4.65846e-05	0	0.00227975	0.000656485	0.000605434	0.00167536	5.32132e-05	0	0	5.73814e-05	0.00211616	0.00370963	0.00197212	0.00395077	0.00142577	0.00460332	0.0027156	0.00284944	0.00244504	0.00435288	0.000199931	0.00206916	0.000551329	0.000442447	0.00209144	0.000160056	0	0.00202858	0.00174547	0.00152077	0.000280724	0.000266307	0.00473984	0.00174239	0.00831415	0	0.00243139	0.000476672	0.000807147	0
Firmicutes	Clostridia	Oscillospirales	Oscillospiraceae	unclassified_Oscillospiraceae	uncultured_rumen_bacterium	0.000574598	0.000897203	0	0	0	0	0	0.00104265	0	0	0	0	0	0	0	0	0	0	0	0	0	0	0	0	0	0	0	0	0	0	0	0	0	0	0.00160414	0	0	0	0	0	0	0	0	0
Firmicutes	Clostridia	Oscillospirales	Ruminococcaceae	Anaerofilum	unclassified_Anaerofilum	0	0	0	0	0	0	0	9.65419e-05	0	0.000165176	0	0	0	0	0	0	0	0	0	0	0	0	8.43117e-05	5.90888e-05	0	0	0	0	0	0	0	0	0	0	0	0	0	0	0	0	0.00012363	0	0	0
Firmicutes	Clostridia	Oscillospirales	Ruminococcaceae	Anaerotruncus	Anaerotruncus_colihominis	0.000149895	0	0.00024009	0	0	0	0	0.000135159	0	0	0	0	0	0	0.00117381	0.000244798	0.000250694	0	0	0.000875853	7.33945e-05	9.56187e-05	0	0.000256052	0	0	0	0	0	0	0	0	0	0	0	0	0	0	0.00107546	0	0.00257562	0	0	0
Firmicutes	Clostridia	Oscillospirales	Ruminococcaceae	Anaerotruncus	Anaerotruncus_sp._AT3	0	0	0	0	0	0	0	0	0	0	0	0	0	0	0	0	0	0	0	0	0	0	0	0.000413622	0	0	0	0	0	0	0	0	0	0	0	0	0	0	0	0	0	0	0	0
Firmicutes	Clostridia	Oscillospirales	Ruminococcaceae	Anaerotruncus	Anaerotruncus_sp._MT15	0	0	0	0	0	0	0	0	0	0	0	0	0	0	0	0	0	0	0	0	0	0	0	0.000590888	0	0	0	0	0	0	0	0	0	0	0	0	0	0	0	0	0.000638754	0	0	0
Firmicutes	Clostridia	Oscillospirales	Ruminococcaceae	Anaerotruncus	unclassified_Anaerotruncus	0	0	0	0	0	7.81632e-05	0	0	0	0	0	0	0	0	0	0	0	0	7.92095e-05	0	0	7.6495e-05	0.00010539	0	0	0	0	0	0	0	0	0	3.42249e-05	0	0	0	0	0	5.51519e-05	0	0	0	0	5.54247e-05
Firmicutes	Clostridia	Oscillospirales	Ruminococcaceae	CAG_352	unclassified_CAG_352	0	0	0.00853652	0	0	0	0	0	0	0	0	0	0	0	0	0	0	0	0	0	0	0	0	0	0	0	0	0.000179744	0	0	0	0	0	0	0.000200517	0	0	0	0	0	0	0	0	0
Firmicutes	Clostridia	Oscillospirales	Ruminococcaceae	Candidatus_Soleaferrea	Ruminococcaceae_bacterium_GD6	0	0	0	0	0	0	0	0.0002317	0	0	0	0	0	0	0	5.64919e-05	0	0	0	0	0.000275229	0	0	0	3.63511e-05	0	0	0.00027653	0	0	0	0.000152525	0	0	6.01552e-05	0	0.000264303	0	0.000220607	0	0	1.90669e-05	0	0
Firmicutes	Clostridia	Oscillospirales	Ruminococcaceae	Candidatus_Soleaferrea	Ruminococcaceae_bacterium_Marseille_P2935	0	0	0	0	0	0	0	0	0	0	0	0	0	0	0	0	0	0	0	0	0	9.56187e-05	0	0	0	0	0	0	0	0	0	0	0	0	0	0	0	0	0	0	0	0	0	0
Firmicutes	Clostridia	Oscillospirales	Ruminococcaceae	Candidatus_Soleaferrea	uncultured_Anaerotruncus_sp.	0.000174878	0	0	0	0	0	0	0	0	0	0	0	3.25061e-05	0	0	0	0	0	0	0	0	0	0	0	0	3.97915e-05	0	0	0	2.91011e-05	0	0	0	0	0	0	0	0.000688171	0	0	0	0	0	0
Firmicutes	Clostridia	Oscillospirales	Ruminococcaceae	Candidatus_Soleaferrea	uncultured_rumen_bacterium	0	0	0	0	0	0	0	0	7.56792e-05	0	0	0	0	0	0	0	0	0	0	0	0	0	0	0	0	0	0	0	0	0	0	0	0	0	0	0	0	0	0	0	0	0	0	0
Firmicutes	Clostridia	Oscillospirales	Ruminococcaceae	Caproiciproducens	unclassified_Caproiciproducens	0	7.63577e-05	0	0	0	0	6.39182e-05	0	0	9.43864e-05	0	0	0	0	0	0	0	0	0.000158419	0	0	0	0.00010539	0	0	0	0	0	0.000144691	0	0	0.000213535	0.000188237	0	0	0	0	0	0	0	0	0	0	0
Firmicutes	Clostridia	Oscillospirales	Ruminococcaceae	DTU089	unclassified_DTU089	0	0	0.000133383	0	0	0	0	0.00011585	0	0.000401142	0	1.37842e-05	0	0	0.000512507	0.000395443	0	0	0	0.000366636	0	0	0	0.000590888	0	0	0	0.00197719	0.000131537	0	0	0	0	0	0	0	0	0	0	0	0	0	0	0
Firmicutes	Clostridia	Oscillospirales	Ruminococcaceae	Faecalibacterium	Faecalibacterium_bacterium_ic1379	0	0	0	0	0	0	0	0	0	0	0	0	0	0	0	0	0	0	0	0	0	0	0	0	0	0	0	0.000138265	0	0	0	0	0	0	0	0	0	0	0	0	0	0	0	0
Firmicutes	Clostridia	Oscillospirales	Ruminococcaceae	Faecalibacterium	unclassified_Faecalibacterium	0.0764715	0.14193	0.263725	0.166296	0.00638209	0.213698	0.13197	0.0184395	0.0691204	0.0689021	0.00344112	0.000744345	0.0765843	0.000588159	0.0583101	0.202636	0.00638433	0.0125042	0.200459	0.0816784	0.194018	0.243541	0.19906	0.02724	0.020393	0.139489	0.217701	0.000829589	0.159739	0.00142595	0.223695	0.0258988	0.16979	0.154079	0.137134	0.0860173	0.00158582	0.000863874	0.135701	0.0370226	0.0167312	0.203806	0.218902	0.0528336
Firmicutes	Clostridia	Oscillospirales	Ruminococcaceae	Fournierella	unclassified_Fournierella	0	0.000515415	0.000346796	0	0	0	0.000362203	0	0	0	0	0	0	0	0	7.53225e-05	0	0	0	0	0	0.000478094	0	0.000492407	0	0	0	0	0	0	0	0.00120495	0	0	0.000481242	0	0	0	0	0	0	0	0	0
Firmicutes	Clostridia	Oscillospirales	Ruminococcaceae	Harryflintia	Harryflintia_acetispora	0	0	0	0	0	0	0	0	0	0	0	0	0	0	0	0.000263629	0	0	0	0	0	0	0	0	0	0	0	0	0	0	0	0	0	0	0	0	0	0	0	0	0	0	0	0
Firmicutes	Clostridia	Oscillospirales	Ruminococcaceae	Incertae_Sedis	Clostridium_sp._SN17	0	0	0	0	0	0	0	0	0	0	0	0	0	0	0.000545572	0	0	0	0	0	0	0	0	0	0	0	0	0	0	0	0	0	0	0	0	0	0	0	0	0	0	0	0	0
Firmicutes	Clostridia	Oscillospirales	Ruminococcaceae	Incertae_Sedis	[Clostridium]_leptum	0.00109923	0.000248163	0	7.34282e-05	7.7641e-05	0	0.00010653	0.000444093	0	0	0	0	0	0	0.000314117	0.00242915	0	0	0	0.000244424	0.000568807	0.000669331	0	0.0241673	0	0	0	0.00138265	0	0	0	0.000167778	0	0	8.02069e-05	0	0	0	0.00352972	0	0.00222534	0	0.000165098	0
Firmicutes	Clostridia	Oscillospirales	Ruminococcaceae	Incertae_Sedis	unclassified_Incertae_Sedis	0	0.00032452	0.000346796	0	0	0.000273571	0.00138489	0.00117781	0.000201811	0.00219448	0.0009401	0.000551367	0.000520097	8.60721e-05	0.00019839	0.00126165	0.00115319	0.000948186	0.000990119	0.000264793	0.000825688	0.00105181	0.00061126	0.00768155	0.00016358	0.000636664	0.00115779	0.00363636	0.000776071	0.000654774	0.000528205	0	0.000598936	0.00164492	0.00216559	0.000845918	7.04809e-05	0.00144955	0.00234395	0.00168769	0	0.000476672	0.000697081	5.54247e-05
Firmicutes	Clostridia	Oscillospirales	Ruminococcaceae	Negativibacillus	unclassified_Negativibacillus	0	7.63577e-05	0.000133383	0.000146856	0	0	0.00470864	0	0	0.00464853	0	0	0	0	0	0.000790886	0	0	0.00160399	0.00091659	0.00247706	0	0.000906351	0.000196963	0	0.000298436	0	0	0	0	0	0.00259293	0	4.65542e-05	0	0	0	0	0	0	0.00947828	0	0.000220131	0
Firmicutes	Clostridia	Oscillospirales	Ruminococcaceae	Paludicola	Ruminococcaceae_bacterium_Marseille_P2963	0	0	0	0	0	0	0	0	0	0	0	0	0	0	0	0	0	0	0	0	0	0	0	0	0	0	0	0.000124438	0	0	0	0	0	0	0	0	0	0	0	0	0	0	0	0
Firmicutes	Clostridia	Oscillospirales	Ruminococcaceae	Paludicola	unclassified_Paludicola	0	0	0.000400149	0	0	0	0.000191755	0.000289626	0	0.00294957	0	0	0	0	0.000347182	0	0	0	0	0	0.000110092	0.000210361	0	0.000649977	0	0	0	6.91324e-05	0	0	0	0	0	0.000170699	0.000220569	0	0	0	0	0	0.00111267	0	0	0
Firmicutes	Clostridia	Oscillospirales	Ruminococcaceae	Paludicola	uncultured_Ruminococcus_sp.	0	0	0	0	0	0	0	0	0	0	0	0	0	0	0	0	0	0	0	0	0	0	0	0	0	0	0	0	0	0	0	0	0	0	0	0	0	0	0.000441215	0	0	0	0	0
Firmicutes	Clostridia	Oscillospirales	Ruminococcaceae	Phocea	unclassified_Phocea	0.000374738	0	0	0	0	0	6.39182e-05	0.000405476	0.000100906	0.000235966	0	0	0	0	0.000396779	0	0.000150416	0	0.000217826	0.000264793	0.000311927	0.000191237	0	0	0.00141769	0	9.18881e-05	0	0.000157845	0	6.21417e-05	7.62625e-05	0	0	0	0.000438624	0.000669568	0.00301624	0.000151668	0.000461894	0.000185445	0	0	0
Firmicutes	Clostridia	Oscillospirales	Ruminococcaceae	Pygmaiobacter	unclassified_Pygmaiobacter	0	0	0	0	0	0	0	0	0	0	0	0	0	0	0.000148792	0	0	0	0	0	0	0	0	0	0	0	0	0	0	0	0	0	0	0	0	0	0	0	0	0	0	0	0	0
Firmicutes	Clostridia	Oscillospirales	Ruminococcaceae	Ruminococcus	Clostridiaceae_bacterium_DJF_VR76	0	0.000591772	0.00016006	0	0	0	0	0	0	0	0	0	0	0	0	0	0	0.0247121	0	0	0	0	0	0	0	0	0	0	0	0	0	0	0	0.000155181	0	0	0	0	0	0	0	0	0	0
Firmicutes	Clostridia	Oscillospirales	Ruminococcaceae	Ruminococcus	Ruminococcus_bicirculans	0	0.000267252	0.00024009	0	0	0.0010552	0.00647704	0.00339827	0.00782019	0.0062059	1.77377e-05	0	0	0	0.00171938	0	0	0	0.000930711	0.00120175	0.00183486	0.0026582	0.00301414	0	0	0.000895309	0	0.000290356	0	0	0	0	0	0.000279325	0	0	0	0	0	0	0	0	0.00201787	8.3137e-05
Firmicutes	Clostridia	Oscillospirales	Ruminococcaceae	Ruminococcus	Ruminococcus_callidus	0	0	0	0	7.7641e-05	0	0.000745712	0	0	0	0	0	0	0	0	0.000941531	0	0	0.00140597	0.00138507	0.00423853	0.00277294	0.00408912	0	0	0	0	4.14794e-05	0.00231506	0	0	0.00128121	0	0	0	0	1.76202e-05	0	0	0	0.000144235	0	0.000293508	0
Firmicutes	Clostridia	Oscillospirales	Ruminococcaceae	Ruminococcus	unclassified_Ruminococcus	0.00627061	0.0220292	0.00469509	0.00348784	0.000698769	0.00801172	0.0253116	0.0359908	0.0316087	0.00566318	8.86886e-05	0.000220547	3.25061e-05	0	0.0204837	0.00156294	0	0.000395077	0.00184162	0.0152969	0.0350275	0.000822321	0.000126468	0.0169191	7.27022e-05	0.0358521	0.000422685	0.000138265	0.000460381	0.000130955	0	0.00439272	0.00614337	0.076411	0.0118105	0.000172317	0.018695	0.000131777	0.00261971	0.00730147	0.00012363	0.00388964	0.0138683	0
Firmicutes	Clostridia	Oscillospirales	Ruminococcaceae	Ruminococcus	uncultured_Ruminococcus_sp.	0	0	0	0	0	0	0	0	0	0	0	0	0	0	0	0	0	0	0	0	0	0	0	0	0	0	0	0	0	0	0	0	0	0	0.0017846	0	0	0	0	0	0	0	0	0
Firmicutes	Clostridia	Oscillospirales	Ruminococcaceae	Subdoligranulum	unclassified_Subdoligranulum	0.00194864	0.202424	0.0245958	0.0852868	0.00347831	0.0548705	0.0473208	0.0632542	0.0622588	0.0210246	0.000124164	0.000289468	0.0116209	0.000114763	0.0101509	0.107523	0.000668516	0.0320013	0.046496	0.197067	0.0297248	0.01746	0.027043	0.154084	0.000872426	0.0239147	0.00363877	0.000318009	0.0521677	0.000669325	0.028927	0.122813	0.0405052	0.217129	0.035672	0.0179053	0.000334784	0.000409974	0.00205441	0.0212293	0.0254471	0.0177894	0.0197384	6.92809e-05
Firmicutes	Clostridia	Oscillospirales	Ruminococcaceae	UBA1819	unclassified_UBA1819	0.00069951	0.000152715	0.000213413	0.000165213	0	7.81632e-05	0.000511345	0.00083026	0.000529755	0.00120343	0.00345886	0	0	0	0.0172434	0.000677902	0.00198884	0	0.000217826	0.000549954	0.00100917	0.000535465	0.000400481	0.00756337	0.00305349	0.000258645	0.000257287	0	0.000289382	0.000174606	0	0.000655858	0.000188237	0.000760385	0.000481242	0	0.00223777	0.00165454	0.0120093	0.0011192	0.00294651	0	0.000311852	2.77123e-05
Firmicutes	Clostridia	Oscillospirales	Ruminococcaceae	[Eubacterium]_siraeum_group	unclassified_[Eubacterium]_siraeum_group	0	0.000381789	0	0	4.65846e-05	0	0.00153404	0	0	0.000377545	0	0	0	0	0.00284359	0.00615761	3.34258e-05	5.92616e-05	0	0	0.00282569	0.00045897	0	0.000492407	1.81755e-05	0	0	0	6.57687e-05	0	0	0	0	0.00557099	0.00046119	0	0	0	1.3788e-05	0	0	0	0	1.38562e-05
Firmicutes	Clostridia	Oscillospirales	Ruminococcaceae	[Eubacterium]_siraeum_group	uncultured_bacterium_adhufec81	0	0	0	0	0	0	0	0	0	0	0	0	0	0	0	0.000112984	0	0	0	0	0	0	0	0	0	0	0	0	0	0	0	0	0	0	0	0	0	0	0	0	0	0	0	0
Firmicutes	Clostridia	Oscillospirales	Ruminococcaceae	unclassified_Ruminococcaceae	Ruminococcaceae_bacterium_Marseille_P3738	0	0	0	0	0	0	0	0	0	0.000566318	0	0	0	0	0	0	0	0	5.94071e-05	0	0	0	0	0	0	0	0	0	0	0	0	0	0	0	0	0	0	0	0	0	0	0	0	0
Firmicutes	Clostridia	Oscillospirales	Ruminococcaceae	unclassified_Ruminococcaceae	unclassified_Ruminococcaceae	9.993e-05	0.0598263	0.00242757	0.000587425	6.21128e-05	0.000136786	0.0134015	0.0025294	0.0357206	0.0201043	1.77377e-05	0	0	0.000100417	0.00176898	0.110347	0.000167129	0	0.00906949	0.00299419	0.00148624	0.0120097	0.00185486	0.00510134	0	0.000596872	0.000330797	0.00163152	0.0362122	0	7.76771e-05	0.00042707	0.000530486	0.000279325	0.0195304	0.000861583	0	1.46419e-05	0.000151668	0	0.00154537	0.000476672	0.00383395	0
Firmicutes	Clostridia	Oscillospirales	Ruminococcaceae	unclassified_Ruminococcaceae	uncultured_Clostridiales_bacterium	0	0	0	0	0	0	6.39182e-05	0	0	0	0	0	0	0	0	0	0	0	0	0	0	0	0	0	0	0	0	0	0	0	0	0	0	0	0	0	0	0	0	0	0	0	0	0
Firmicutes	Clostridia	Oscillospirales	Ruminococcaceae	unclassified_Ruminococcaceae	uncultured_Clostridium_sp.	0	0	0	0.000110142	0	0	0	0	0	0	0	0	0	0	0	0	0	0	9.90119e-05	0	3.66972e-05	0	8.43117e-05	0	0	0	0	0	0	0	0	0	0	0	0	0	0	0	0	0	0	0	0	0
Firmicutes	Clostridia	Oscillospirales	Ruminococcaceae	unclassified_Ruminococcaceae	uncultured_Ruminococcus_sp.	0	0	0	0	0	0	0	0	0	0.000165176	0	0	0	0	0.000247987	0.000131814	0	0	7.92095e-05	0	0.000238532	0	0	0.000334837	0	0	0	0.00149326	0	0	0	0	0.000102675	0	0	0	0.000281923	0	0	0	0.000659359	0	0	0
Firmicutes	Clostridia	Oscillospirales	UCG_010	unclassified_UCG_010	unclassified_UCG_010	0	0.000152715	0.00248093	0.000532354	0	3.90816e-05	0.00784063	0.000366859	0	0.00391703	0	0	0	1.43453e-05	0	0	0	0	0.00112874	0.000122212	0.000220183	0.00189325	0.00179162	0.00904059	0	0	1.83776e-05	0	0	0	0	0	0	3.10361e-05	0.0115899	0	0	0	0	0	2.0605e-05	0.000190669	1.83442e-05	0
Firmicutes	Clostridia	Oscillospirales	UCG_011	unclassified_UCG_011	unclassified_UCG_011	0	0.000152715	0	0	0	0	0	0	0	0	0	0	0	0	0	0	0	0	0	0	0	0	0	0	0	0	0	0	0	0	0	0	0	0	0	0	0	0	0	0	0	0	0	0
Firmicutes	Clostridia	Oscillospirales	[Clostridium]_methylpentosum_group	Ruminococcus_sp._Marseille_P2976	unclassified_Ruminococcus_sp._Marseille_P2976	0	0	0	0	0	0	0	0	0	0	0	0	0	0	0	0.000169476	0	0	0	0	0	0	0	0	0	0	0	0	0	0	0	0	0	0	0	0	0	0	0.000344699	0	0	0	0	0
Firmicutes	Clostridia	Oscillospirales	[Clostridium]_methylpentosum_group	unclassified_[Clostridium]_methylpentosum_group	unclassified_[Clostridium]_methylpentosum_group	0	0	0	0	0	0	0	0	0	0	0	0	0	0	0.000115727	0	0	0	0	0	0	0	0	5.90888e-05	0	0	0	0	0	0	0	0	0	0	0	0	0	0	0	0	0	0	0	4.15685e-05
Firmicutes	Clostridia	Oscillospirales	[Eubacterium]_coprostanoligenes_group	Eubacteriaceae_bacterium_CHKCI005	unclassified_Eubacteriaceae_bacterium_CHKCI005	0	0	0	0	0	0	0	0	0	0.000117983	0	0	0	0	0	0	0	0	0	0	0	0	0	0	0	0	0	0	0	0	0	0	0	0	0	0	0	0	0	0	0	0	0	0
Firmicutes	Clostridia	Oscillospirales	[Eubacterium]_coprostanoligenes_group	unclassified_[Eubacterium]_coprostanoligenes_group	unclassified_[Eubacterium]_coprostanoligenes_group	0.001424	0.00158442	0.0366537	0.0018357	0.000419261	0.000332193	0.0663897	0.0634666	0.0502258	0.105713	0.000372492	0.00016541	0.000130024	0.00021518	0.164564	0.0105075	0	0.000316062	0.00384166	0.116794	0.0249725	0.0095045	0.0219632	0.0404365	0.000127229	0.0197565	0.000257287	0.000663671	0.0202962	0.000654774	0.000248567	0.0908287	0.00227596	0.00252945	0.0375569	0.000172317	0.0051451	0.000395332	0.00536352	0.0291526	0.00482156	0.00423284	0.00953901	0
Firmicutes	Clostridia	Oscillospirales	[Eubacterium]_coprostanoligenes_group	uncultured_Clostridiales_bacterium	uncultured_Clostridiales_bacterium	0	0	0	0	0	0	0	0	0	0	0	0	0	0	0	0	0	0	0	0	0	0	0	0	0	0	0	0	0	0	0	0	0	0	0	0	0	0	0	0	0	0	0	0
Firmicutes	Clostridia	Oscillospirales	unclassified_Oscillospirales	unclassified_Oscillospirales	unclassified_Oscillospirales	0	0.000362699	0.000266766	0.00102799	0	0.000312653	0.00010653	0	0.000201811	0.000401142	0	0	0	0	0.000429844	0.000244798	0	0	0.000217826	0.000549954	0.000146789	0.000229485	0	0.000492407	0	0.000179062	0	0.000400968	6.57687e-05	0	0	0.000167778	0.000273799	9.31084e-05	0.0011229	0	0.000158582	0	0.000661822	0	0.000267865	0	0.000165098	0
Firmicutes	Clostridia	Peptococcales	Peptococcaceae	Peptococcus	unclassified_Peptococcus	0.00174878	0	0.000293443	1.8357e-05	1.55282e-05	0	0.00010653	0	2.52264e-05	0.000117983	0	0	0	1.43453e-05	0	0	0	0	0.000118814	0	0	0	0	0	1.81755e-05	0	0	0	0.000868147	0	0	0	0.000171124	0	2.00517e-05	0	0	0	0	0	0	0	0	1.38562e-05
Firmicutes	Clostridia	Peptococcales	Peptococcaceae	Peptococcus	uncultured_Peptococcus_sp.	0	0	0	0	0	0	0	0	0	0	0	0	0	0	0	0	1.67129e-05	0	5.94071e-05	0	0	0	0	0	0	0	0	0	0	0	0	0	0	0	0	0	0	0	0	0	0	0	0	0
Firmicutes	Clostridia	Peptococcales	Peptococcaceae	unclassified_Peptococcaceae	unclassified_Peptococcaceae	0	9.54472e-05	0.000346796	1.8357e-05	0	0	0.00010653	0.00251009	0	0.000117983	1.77377e-05	0	1.6253e-05	0	0.000165325	0.000131814	0	0	0	6.1106e-05	0.000513761	0.000439846	6.32338e-05	0.000945422	1.81755e-05	5.96872e-05	5.51329e-05	0	0	0	0	0	0	0	0.00140362	0	0	4.39258e-05	0	1.77651e-05	0	0	0	0
Firmicutes	Clostridia	Peptostreptococcales_Tissierellales	Alkaliphilus	unclassified_Alkaliphilus	unclassified_Alkaliphilus	0	0	0	0	0	0	0	0	0	0	0	0	0	0	0	0	0	0	0	0	0	0	2.10779e-05	0	0	0	0	0	5.2615e-05	0	0	6.101e-05	0	0	0	1.56651e-05	5.28606e-05	0	0	0	0	0	0	0
Firmicutes	Clostridia	Peptostreptococcales_Tissierellales	Alkaliphilus	uncultured_prokaryote	uncultured_prokaryote	0	0	0	0	0	0	0	0	0	0	0	0	0	0	0	0	0	0	0	0	0	0	0	0	0	0	0	0	0	2.91011e-05	0	0	0	3.10361e-05	0	0	0	0	0	5.32954e-05	0	0	0	0
Firmicutes	Clostridia	Peptostreptococcales_Tissierellales	Anaerovoracaceae	Family_XIII_AD3011_group	unclassified_Family_XIII_AD3011_group	0	0.00034361	0.000373473	0.000110142	0	0	0.000617876	0	0	0.000731494	0	0	0	0	6.61299e-05	7.53225e-05	5.01387e-05	0.000316062	0.000732688	0	0.000366972	0.00137691	0	0.000551496	0	0.000179062	0	0	2.63075e-05	0	0	0.000106768	0.000325136	0	0.00162419	0	0	0	0.00117198	0	0.000329679	5.72006e-05	0.000311852	0
Firmicutes	Clostridia	Peptostreptococcales_Tissierellales	Anaerovoracaceae	Family_XIII_AD3011_group	uncultured_Eubacterium_sp.	0.00049965	0	0	0	0	0	0	0	0.00126132	0	0	0	0	0	0	0	0	0	0.000158419	8.14747e-05	0	0	0	0	0	0	0	0.000165918	0	0	0	0.000228788	0.000239574	0	0	0	0	0	0.00013788	0	0	0	0	0
Firmicutes	Clostridia	Peptostreptococcales_Tissierellales	Anaerovoracaceae	Family_XIII_UCG_001	unclassified_Family_XIII_UCG_001	0	0.000610862	0.000133383	0.00018357	0	0	0.000191755	0.000154467	0.000252264	0	0	0	0	0	0	0.000772055	0	0	3.96047e-05	0.000101843	0	0.000210361	0.00113821	0.0005318	0	0.00027854	0	0	0.000407766	0	0	0	0.000376474	0.000465542	0.000160414	0	0	0	0	0	0	0	0.00086218	0
Firmicutes	Clostridia	Peptostreptococcales_Tissierellales	Anaerovoracaceae	Mogibacterium	Mogibacterium_timidum	0	0	0	0	0	0	0	0	0	0	0	0	0	0	0	0	0	0	0	0	0	0	0	0	0	0	0	0	0	0	0	0	0	0	0	0	0	0	0	0	0	5.72006e-05	0	0
Firmicutes	Clostridia	Peptostreptococcales_Tissierellales	Anaerovoracaceae	Mogibacterium	unclassified_Mogibacterium	0	0	0.000213413	0	0	7.81632e-05	0	0	0	0	0	0	0	0	0	0	0	0	0.000118814	0.000101843	0	7.6495e-05	0	0	9.08777e-05	0	0	5.53059e-05	0	0	0	0	0	0	0	0	0	0	5.51519e-05	0	0	0	0	0
Firmicutes	Clostridia	Peptostreptococcales_Tissierellales	Anaerovoracaceae	[Eubacterium]_brachy_group	[Eubacterium]_brachy	0	0	0	0	0	0	0	0	0	0	0	2.75683e-05	0	0	0	0	0	1.97539e-05	0	0	0	0	0	0	0	0	0	0	0	0	0	0	0	0	0	0	0	1.46419e-05	0	0	0	0	0	0
Firmicutes	Clostridia	Peptostreptococcales_Tissierellales	Anaerovoracaceae	[Eubacterium]_brachy_group	unclassified_[Eubacterium]_brachy_group	0	0	0	0	0	0	0	0.00011585	0	0	0	0	0	0	0	3.76612e-05	0	0	0	0	0	0	0	0	0	0	0	8.29589e-05	0	0	0	9.1515e-05	0	0	0	0	0	0	0	0	0.000288469	0	0	0
Firmicutes	Clostridia	Peptostreptococcales_Tissierellales	Anaerovoracaceae	[Eubacterium]_nodatum_group	Eubacterium_sulci	0	0	0	0	0	0	0	0	0	0	0	8.2705e-05	0	0.000358634	0	0	0	0	0	0	0	0	0	0	0	3.97915e-05	0	0	0	0.000363763	0	0	0	0	0	0	8.81011e-05	0.000131777	0	0	0	0	0	0
Firmicutes	Clostridia	Peptostreptococcales_Tissierellales	Anaerovoracaceae	[Eubacterium]_nodatum_group	Ihubacter_massiliensis	0	0	0	0	0	0	0	0.000251009	0	0	0	0	0	0	0	0	0	0	0	0	0	0	0	0	0	0	0	0	0	0	0	0	0	0	0	0	0	0	0	0	0	0	0	0
Firmicutes	Clostridia	Peptostreptococcales_Tissierellales	Anaerovoracaceae	[Eubacterium]_nodatum_group	[Eubacterium]_infirmum	0	0	0	0	0	0	0	0	0	0	0	0	0	0	0	0	0	5.92616e-05	0	2.03687e-05	0	0	0	0	0	0	0	0	0	0	0	0	0	0	0	0	0	0	4.13639e-05	0	0	0	0	0
Firmicutes	Clostridia	Peptostreptococcales_Tissierellales	Anaerovoracaceae	[Eubacterium]_nodatum_group	[Eubacterium]_nodatum	0	0	0	0	0	0	0	0	0	0	0	0	0	0	0	0	0	0	1.98024e-05	0	0	0	0	0	0	0	0	0	0	0	0	0	0	0	0	0	0	0	6.89398e-05	0	0	0	0	5.54247e-05
Firmicutes	Clostridia	Peptostreptococcales_Tissierellales	Anaerovoracaceae	[Eubacterium]_nodatum_group	unclassified_[Eubacterium]_nodatum_group	7.49475e-05	0	0	0	0	0	0	0.000502018	0.000151358	0	0	0	0	0	0.000115727	0.000357782	0	0	0	0	0	0	0	0	0	0	0	0	0	0	0	0	0	0	0	0	0	0	0	0.00103038	0	0	7.3377e-05	0
Firmicutes	Clostridia	Peptostreptococcales_Tissierellales	Anaerovoracaceae	[Eubacterium]_saphenum_group	Eubacterium_saphenum	4.9965e-05	0.000114537	0	1.8357e-05	0	0	0	0	0	0	0	0	0	0	0	0	8.35645e-05	5.92616e-05	0	0	7.33945e-05	0	2.10779e-05	0	1.81755e-05	0	0	0	0	0	0	0	0	0	0	0	0	0	0	0	0	0	0	1.38562e-05
Firmicutes	Clostridia	Peptostreptococcales_Tissierellales	Anaerovoracaceae	unclassified_Anaerovoracaceae	unclassified_Anaerovoracaceae	0	9.54472e-05	0	0.000422212	0	0	0.000617876	0.000868877	0.00189198	0.000259563	0	0	0	0	0	0	0	0	0	0	0	0.00030598	6.32338e-05	0.000236355	0	0	0	0	0	0	0	0	0	0	0.00108279	0	0	0	0	0	0.000535729	0	0	0
Firmicutes	Clostridia	Peptostreptococcales_Tissierellales	Family_XI	Anaerococcus	unclassified_Anaerococcus	0	0	0	1.8357e-05	0	0	0	0	0	0	0	0	0	0	0	0	0	0	0	0	0	0	4.21559e-05	0	0	0	0	0	0	0	0	0	0	0	0	0	0	0	0	0	0	0	0	0
Firmicutes	Clostridia	Peptostreptococcales_Tissierellales	Family_XI	Fenollaria	unclassified_Fenollaria	0	0	0	0	0	0	0	0	0	0	1.77377e-05	0	0	0	0	0	0	0	0	0	0	0	0	0	0	0	0	0	0	0	0	0	0	0	0	0	0	1.46419e-05	0	0	0	0	0	0
Firmicutes	Clostridia	Peptostreptococcales_Tissierellales	Family_XI	Finegoldia	unclassified_Finegoldia	0	0	0	0	0	0	0	0	0	0	0	0	0	0	0	0	0	0	0	0	0	0	0	1.96963e-05	0	0	0	0	0	0	0	0	0	1.55181e-05	2.00517e-05	1.56651e-05	0	0	0	0	4.12099e-05	0	0	0
Firmicutes	Clostridia	Peptostreptococcales_Tissierellales	Family_XI	Parvimonas	unclassified_Parvimonas	0.000124913	0.000133626	0.000106707	0.000128499	4.65846e-05	5.86224e-05	0	0	0	0	1.77377e-05	0	0	2.86907e-05	0	0.000150645	0.000100277	0.000217293	0.000217826	0.000122212	0.000146789	0	0.000231857	0.000118178	5.45266e-05	0	1.83776e-05	0	0	2.91011e-05	0	0	0	0	0	0	0	5.85677e-05	9.65158e-05	0	0	7.62675e-05	7.3377e-05	5.54247e-05
Firmicutes	Clostridia	Peptostreptococcales_Tissierellales	Family_XI	Soehngenia	unclassified_Soehngenia	0	0	0	0	0	0	0	0	0	0	0	1.37842e-05	0	0	0	0	0	0	0	0	0	0	0	0	7.27022e-05	1.98957e-05	0	0	0	0	0	0	0	0	0	0	0	0	0	0	0	1.90669e-05	0	0
Firmicutes	Clostridia	Peptostreptococcales_Tissierellales	Family_XI	W5053	unclassified_W5053	0	0	0	1.8357e-05	0	0	0	0	0	0	0	0	0	0	0	0	0	0	0	2.03687e-05	0	0	2.10779e-05	0	0	0	0	0	2.63075e-05	0	0	0	1.71124e-05	0	0	0	8.81011e-05	2.92839e-05	0	1.77651e-05	0	0	0	0
Firmicutes	Clostridia	Peptostreptococcales_Tissierellales	Family_XI	W5053	uncultured_Firmicutes_bacterium	0	0	0	0	0	0	0	0	0	0	0	0	0	0	0	0	0	0	0	0	0	0	0	0	0	1.98957e-05	0	0	0	0	0	0	0	0	4.01035e-05	0	0	0	0	0	0	0	0	0
Firmicutes	Clostridia	Peptostreptococcales_Tissierellales	Family_XI	unclassified_Family_XI	unclassified_Family_XI	0	0	8.00299e-05	0	0	0	0	0	0	0	0	0	0	0	0	0	0	0	0	0	0	0	0	0	0	0	0	0	0	0	0	0	0	0	0	0	0	0	0	0	0	0	0	0
Firmicutes	Clostridia	Peptostreptococcales_Tissierellales	Family_XI	unclassified_Family_XI	uncultured_Tepidimicrobium_sp.	0	0	0	0	0	0	0	0	0	0	0	0	0	0	0	0	0	0	0	0	0	0	0	0	0	0	0	0	0	5.82021e-05	0	6.101e-05	0	4.65542e-05	0	0	0	0.000102494	0	0	0	0	0	0
Firmicutes	Clostridia	Peptostreptococcales_Tissierellales	Guggenheimella	unclassified_Guggenheimella	unclassified_Guggenheimella	0	1.90894e-05	0	0	0	0	0	0	0	0	0	0	0	0	0	0	0	0	0	0	0	0	0	0	0	0	0	0	0	0	3.10709e-05	0	0	0	0	0	0	0	0	1.77651e-05	0	0	0	0
Firmicutes	Clostridia	Peptostreptococcales_Tissierellales	Peptostreptococcaceae	Acetoanaerobium	unclassified_Acetoanaerobium	0	0	0	0	0	0	0	0	0	0	0	0	0	0	0	0	0	0	0	6.1106e-05	0	0	0	0	0	0	0	0	0	0	0	0	0	0	0	0	0	0	0	0	0	0	0	0
Firmicutes	Clostridia	Peptostreptococcales_Tissierellales	Peptostreptococcaceae	Filifactor	Filifactor_alocis	0	0	0	0	0	0	0	0	0	0	0	0	0	0	0	9.41531e-05	0	0	0	0	0	0	0	1.96963e-05	0	0	0	0	0	0	0	0	0	0	0	0	0	0	0	0	0	0	3.66885e-05	0
Firmicutes	Clostridia	Peptostreptococcales_Tissierellales	Peptostreptococcaceae	Filifactor	unclassified_Filifactor	0	0	0	0	0	0	0	0	0	0	0	0	0	0	0	0	0	0	5.94071e-05	0	0	0	0	0	0	0	0	0	0	0	0	0	0	0	0	0	0	0	0	0	0	0	0	0
Firmicutes	Clostridia	Peptostreptococcales_Tissierellales	Peptostreptococcaceae	Intestinibacter	unclassified_Intestinibacter	0	0	0.00186736	0	0	0.000234489	0.000127836	0.00241355	0	0.00120343	0	0	0	0	0.00337263	0.0067037	0.000133703	0.00035557	0.000217826	0.00252572	0.00759633	0.00168289	0	0.00714975	0.00223559	0	0	0.00305565	0	5.82021e-05	0.00427224	0	0.000427811	0.00040347	0	0.00181716	0	0.00210844	0.00759717	0.000408598	0	0.000438538	0.00100893	0.00128862
Firmicutes	Clostridia	Peptostreptococcales_Tissierellales	Peptostreptococcaceae	Peptoanaerobacter	Peptoanaerobacter_stomatis	0	3.81789e-05	5.33533e-05	0	0	0	0	0	0	0	0	0	0	0	0	0	1.67129e-05	5.92616e-05	0	6.1106e-05	0	3.82475e-05	0	0	0	0	0	0	0	0	0	0	0	0	0	0	0	0	0	0	0	0	1.83442e-05	0
Firmicutes	Clostridia	Peptostreptococcales_Tissierellales	Peptostreptococcaceae	Peptostreptococcus	unclassified_Peptostreptococcus	0.000149895	0.00032452	0.000506856	0.000110142	9.31691e-05	9.7704e-05	0	7.72335e-05	0	0	0	0	0	0	3.3065e-05	0.000150645	0	0.000237046	0.000435652	0.000427742	0.000110092	0	0.000252935	7.87851e-05	0	7.9583e-05	0	5.53059e-05	0	7.27527e-05	0	0	0.0001369	0	0	0	8.81011e-05	0.000146419	0.0236188	0	0.000412099	0	7.3377e-05	5.54247e-05
Firmicutes	Clostridia	Peptostreptococcales_Tissierellales	Peptostreptococcaceae	Romboutsia	unclassified_Romboutsia	0	0.000782667	0.00848317	0	0.000357148	0	0.00338766	0.00071441	0	0.00453055	0.00154318	4.13525e-05	0.00182034	0.00553731	0.00370328	0.00660955	0.0010362	0.00240997	0.000554466	0.00203687	0.00607339	0.00523991	0.000379403	0.0215083	0.000145404	0.00483467	0.000220531	0.00222606	0.000249921	0.000160056	0.00397707	0	0.0026182	0.0014587	0.0023661	0.00697099	0.000193822	0.00840447	0.00831415	0	0.000370889	0.00209736	0.000568672	0
Firmicutes	Clostridia	Peptostreptococcales_Tissierellales	Peptostreptococcaceae	Terrisporobacter	unclassified_Terrisporobacter	0	0	0	0	0	0	0	0	0	0.000401142	0	0	0	0	0.00775373	0	0	0	0	0	0	5.73712e-05	0	0	0	0.000218853	0	0.00100933	0	0	0	0	0	0	0	0.00172317	0	0	0	0	0	0.000476672	0	0
Firmicutes	Clostridia	Peptostreptococcales_Tissierellales	Peptostreptococcaceae	[Eubacterium]_yurii_group	unclassified_[Eubacterium]_yurii_group	0	0	0	0	0	0	0	0	0	0	0	0	0	0	0	0	0	0	1.98024e-05	0	5.50459e-05	0	0	0	0	0	0	0	0	0	0	0	0	0	0	0	0	0	0	0	0	0	0	0
Firmicutes	Clostridia	Peptostreptococcales_Tissierellales	Peptostreptococcaceae	unclassified_Peptostreptococcaceae	unclassified_Peptostreptococcaceae	0	0	0.000213413	0	0	0	0	0	0	9.43864e-05	0	0	0	0	0	0.000131814	0	0	0	0.000122212	0.000110092	0	0	0.0005318	0	7.9583e-05	0	0	3.94612e-05	0	0	0	0	0	0	4.69954e-05	0	0.000117135	0	0	0	0	0.000146754	0
Firmicutes	Clostridia	Peptostreptococcales_Tissierellales	Sedimentibacteraceae	Sedimentibacter	unclassified_Sedimentibacter	0	0	0	0	0	0	0	0	0	0	0	0	0	0	0	0	0	0	0	0	0	0	0	0	0	5.96872e-05	0	0	0	0	0	0	0	0	0	0	0	0	0	0	0	0	0	0
Firmicutes	Clostridia	Peptostreptococcales_Tissierellales	unclassified_Peptostreptococcales_Tissierellales	unclassified_Peptostreptococcales_Tissierellales	unclassified_Peptostreptococcales_Tissierellales	0	0	0	0	0	0	0	5.79251e-05	0	0	0	0	0	0	0	0	0	0	0	0	0	0	0	0	0	0	0	0	0	0	0	0	0	0	0	0	0	0	0	0	0	0	0	0
Firmicutes	Clostridia	unclassified_Clostridia	unclassified_Clostridia	unclassified_Clostridia	unclassified_Clostridia	0.000149895	0.000782667	0.000506856	0.000403855	0	0	0.00136359	5.79251e-05	0.000201811	0.000589915	0	4.13525e-05	0	0	0.000743962	0.000188306	0	0	0.000475257	6.1106e-05	0	0.000172114	0.000590182	0.000137874	0	0	0	4.14794e-05	0.000184152	0	4.66063e-05	0	0	0	0.00244631	9.39909e-05	0	0	4.13639e-05	0	0	0.000114401	0.000531983	0
Firmicutes	Desulfotomaculia	Desulfotomaculales	Pelotomaculaceae	Cryptanaerobacter	unclassified_Cryptanaerobacter	0	0	0	0	0	0	0	0	0	0	0	0	0	0	0	0	0	0	0	0	0	0	0	0	0	1.98957e-05	0	2.7653e-05	0	0	0	0	0	0	0	0	0	0	0	0	0	0	0	0
Firmicutes	Incertae_Sedis	DTU014	unclassified_DTU014	unclassified_DTU014	unclassified_DTU014	0	0.000114537	8.00299e-05	0.000110142	6.21128e-05	0.000117245	4.26121e-05	0	0	0	0	0	0	0	0	0	0	0	7.92095e-05	8.14747e-05	0	0.000114742	0.000189701	9.84814e-05	5.45266e-05	0	0	0	0.000276229	0.000116404	0.000233031	0.00030505	0.0001369	0.000279325	0.00102264	0.000469954	0.000229063	0.000439258	0	0.000444129	0	0	0	0
Firmicutes	Incertae_Sedis	DTU014	uncultured_Clostridiales_bacterium	uncultured_Clostridiales_bacterium	uncultured_Clostridiales_bacterium	0	0	0	0	0	0	0	0	0	0	0	0	0	0	0	0	0	9.87693e-05	0	0	0	0	0	0	0	0	0	0	3.94612e-05	0	0	0	0	0	0	0	5.28606e-05	0	0	0	0	0	0	0
Firmicutes	Incertae_Sedis	Gelria	unclassified_Gelria	unclassified_Gelria	unclassified_Gelria	0	0	0	0	0	0	0	3.86167e-05	0	0	0	0	0	0	0	0	0	0	0	0	0	0	0	0	0	0	0	0	0	0	0	0	0	0	0	1.56651e-05	0	0	0	0	0	0	0	0
Firmicutes	Limnochordia	Limnochordales	Limnochordaceae	unclassified_Limnochordaceae	unclassified_Limnochordaceae	0	0	0	0	0	0	0	0	0	0	0	0	0	0	0	0	0	0	0	0	0	0	0	0	0	0	0	0	0	0	0	0	0	0	0	4.69954e-05	0	0	0	0	0	0	0	0
Firmicutes	Limnochordia	MBA03	unclassified_MBA03	unclassified_MBA03	unclassified_MBA03	0	0	0	0	0	0	0	0	0	0	0	0	0	0	0	0	0	0	0	0	0	0	0	0	3.63511e-05	0	0	0	0	0	4.66063e-05	0	0	0	0	0	0	0	0	0	0	0	0	0
Firmicutes	Negativicutes	Acidaminococcales	Acidaminococcaceae	Acidaminococcus	Acidaminococcus_fermentans	0	0	0	0	0	0	4.26121e-05	0.0117395	0	0	0	2.75683e-05	0	0	0	0	0	0	0	0	0	0	0	0	0	3.97915e-05	0	0	7.89224e-05	0	0	0	0	0	0	0	0	0	0	0	0	0	0	0
Firmicutes	Negativicutes	Acidaminococcales	Acidaminococcaceae	Acidaminococcus	Acidaminococcus_sp._Marseille_P2828	0	0	0	0	0	0	0	5.79251e-05	0	0	0	0	0	0	0	0	0	0	0	0	0	0	0	0	0	0	0	0	0	0	0	0	0.00070161	0	0	0	0	0	0	0	0	0	0	0
Firmicutes	Negativicutes	Acidaminococcales	Acidaminococcaceae	Acidaminococcus	unclassified_Acidaminococcus	0	0.000133626	0	0.0101147	0	0	0	5.79251e-05	0	0	0	0	0	0	0	0	0	0.000888924	0	0	0	0	0	0	0	0	0	8.29589e-05	0	0	0	0.0100056	0	0	0	0.000156651	7.04809e-05	0.000161061	0	0.0422633	0	0	0	0
Firmicutes	Negativicutes	Acidaminococcales	Acidaminococcaceae	Phascolarctobacterium	Phascolarctobacterium_succinatutens	0	0	0	0	0	0	0	0	0	0	0	0	0	0	0	0	0	0	0	0	0	0	0	0	0	0	5.51329e-05	0	0	0	0	0	0	0	0	0	0	0	0	0	0	0	0	0
Firmicutes	Negativicutes	Acidaminococcales	Acidaminococcaceae	Phascolarctobacterium	Ruminococcus_sp._N15.MGS_57	0	0	0	5.50711e-05	0	0	0	0.000173775	0	0	0	0	0	0	0	0	0	0	0	0	5.50459e-05	0	0	0	0	0	0	0	7.89224e-05	0	9.32126e-05	0	0.0001369	0.000232771	0	0.000140986	5.28606e-05	4.39258e-05	0.000110304	0	0	0	0.000385229	0
Firmicutes	Negativicutes	Acidaminococcales	Acidaminococcaceae	Phascolarctobacterium	unclassified_Phascolarctobacterium	0.000324773	0.00349337	0.0159793	0.00987609	0.0196121	0.000351734	0.00960903	0.0362611	0.000227038	0	0.000425706	0.000468662	0.00091017	0.000731613	0.00340569	0.0535354	0.0889628	0.0861071	0.040278	0.0821265	0.0544037	0.00464707	0.0626436	0.00781942	0.000308984	0.00823684	0.105873	0.000525406	0.00127591	0.000232809	0.00782986	0.00251666	0.0048086	0.032231	0.00525355	0.0390845	0.12165	0.223275	0.0466723	0.000817197	0.0142586	0.0223082	0.0885477	0.000207843
Firmicutes	Negativicutes	Acidaminococcales	Acidaminococcaceae	Phascolarctobacterium	uncultured_Firmicutes_bacterium	0	0	0	0	0	0	0	0	7.56792e-05	0	0	0	0	0	0	0	0	0	0	0	0	0	0	0	0	0	0	0	0	0	0	0	0	0	0	0	0	0	0	0	0.000803594	0	0	0
Firmicutes	Negativicutes	Acidaminococcales	Acidaminococcaceae	Phascolarctobacterium	uncultured_Veillonellaceae_bacterium	0	0	0	0	0	0	0	0	0	0	0	0	0	0	0.00578637	0	0	0	0.0162974	0	0	0.00361439	0.0131315	0	0	0	0.0300474	0	0	0	0	0	0	0	0	0	0	0	0	0	0	0	0	0
Firmicutes	Negativicutes	Acidaminococcales	Acidaminococcaceae	Succiniclasticum	uncultured_rumen_bacterium	0	0	0	0	0	0	0	0	0.000126132	0	0	0	0	0	0	0	0	0	0	0	0	0	0	0	0	0	0	0	0	0	0	0	0	0	0	0	0	0	0	0	0	0	0	0
Firmicutes	Negativicutes	Acidaminococcales	Acidaminococcaceae	unclassified_Acidaminococcaceae	unclassified_Acidaminococcaceae	0	0	0	0.000110142	4.65846e-05	0	0	0	0	0	0	0	0	0	0	0	0	0	0.000118814	0	0	3.82475e-05	0.000189701	0	0	0	1.83776e-05	0	0	0	0	0	0	0	0	0	0	0	0	0	0	0	0	0
Firmicutes	Negativicutes	Veillonellales_Selenomonadales	Selenomonadaceae	Centipeda	unclassified_Centipeda	0	0	0	0	0	0	0	0	0	0	0	0	0	0	0	0	0	0	0	0	0	0	0	0	0	0	0	0	0	0	0	0	0	0	0	0	0	0	0	0	0	0	0	0
Firmicutes	Negativicutes	Veillonellales_Selenomonadales	Selenomonadaceae	Megamonas	Megamonas_funiformis	0	0.000190894	0	9.17852e-05	0.025311	0.000273571	0.00826675	0.00418992	0	0	0.000514394	0.600921	0.0815414	0.00862156	0.000380247	0.000809717	0.000167129	0.0542441	0.000297036	0.000285161	0.000311927	0.000344227	0.000316169	0.000216659	0.000290809	0.000378019	0.000202154	0.000608365	0	0	0	0	0	0	0	0.0228241	0.000951492	0.000717455	0.000455003	0.000852727	0.000556334	0.00144908	0	0.00029098
Firmicutes	Negativicutes	Veillonellales_Selenomonadales	Selenomonadaceae	Megamonas	Megamonas_sp.	0	0	0	0	0	0	0	0	0	0	0	0	0	0	0	0	0	0	0	0	0	0	0	0	0	0	0	0	0	0	0	0	0	0	0	0	0	0	0	0	0	0	0	0
Firmicutes	Negativicutes	Veillonellales_Selenomonadales	Selenomonadaceae	Megamonas	unclassified_Megamonas	0.000674528	0.00034361	0.00144054	0.000679211	0.00812124	0.000840254	0.0105678	0.00521326	0.109306	0.00096746	0.000709509	0.13321	0.0804362	0.687573	0.00114074	0.0108841	0.000752081	0.110859	0.00306937	0.000244424	0.000642202	0.000803197	0.00307738	0.00116208	0.000817899	0.171263	0.000147021	0.00128586	0.000144691	0.000101854	0.0216875	0.000350808	0.000393586	0.00113282	0.00128331	0.171267	0.000669568	0.00131777	0.000413639	0.000959318	0.0576115	0.0127176	0.000403573	0.00018013
Firmicutes	Negativicutes	Veillonellales_Selenomonadales	Selenomonadaceae	Megamonas	uncultured_Clostridiales_bacterium	0	0	0	0	0	0	0	0.00316657	7.56792e-05	0	0	0	0.032116	0	0.00175244	0	0	0	0	0	0	0	0	0	0	0	0	0	0.000223614	0.000160056	0.101819	0	0	0	0	0	0	0	0	0	0	0.00608233	0	0
Firmicutes	Negativicutes	Veillonellales_Selenomonadales	Selenomonadaceae	Mitsuokella	unclassified_Mitsuokella	0	0	0	1.8357e-05	0.000279507	0	0.00115053	0	0	0	0	0	4.87591e-05	0	0	0.000376612	0	3.95077e-05	0	0	0	0.0494923	6.32338e-05	0	0	1.98957e-05	0	0	0	0	0	0	0	0	0	0	0	0	0	0.00103038	0	0	0	2.77123e-05
Firmicutes	Negativicutes	Veillonellales_Selenomonadales	Selenomonadaceae	Selenomonas	Selenomonas_sp._canine_oral_taxon_120	0	0	0	0	0	0	0	0	0	0	0	0	0	0	0	0	0	0	0	0	0	0	0	0	0	0	0	0	0	0	0	0	0	0	0	0	0	4.39258e-05	0	0	0	0	0	0
Firmicutes	Negativicutes	Veillonellales_Selenomonadales	Selenomonadaceae	Selenomonas	unclassified_Selenomonas	0	0	0	0	0	0	6.39182e-05	0	0	0	0	0	0	0	0	0	0	0	0	0	0	5.73712e-05	0	0	7.27022e-05	0	0	0	0	0	0	0	0	0	0	0	0	0	0	0	0	0	0	0
Firmicutes	Negativicutes	Veillonellales_Selenomonadales	Selenomonadaceae	Veillonellaceae_UCG_001	unclassified_Veillonellaceae_UCG_001	0	0	0	0	0	0	0	0	0	7.07898e-05	0	0	0	0	0	0	0	0	0	0	0	0	0	0	0	0	0	0	0	0	0	0	0	0	0	0	0	0	0	0	0	0	0	0
Firmicutes	Negativicutes	Veillonellales_Selenomonadales	Selenomonadaceae	unclassified_Selenomonadaceae	unclassified_Selenomonadaceae	0	0	0	0	0	0	0	0	0	0	0	0	0	0	0	0	0	5.92616e-05	5.94071e-05	6.1106e-05	0	0.000114742	0	0	0	0	0	0	0	0	0	0	0	0	0	0	0	0	0	0	0	0	0	0
Firmicutes	Negativicutes	Veillonellales_Selenomonadales	Sporomusaceae	unclassified_Sporomusaceae	unclassified_Sporomusaceae	0	0	0	0	0	7.81632e-05	0	0	7.56792e-05	0	0	0	0	0	0	0	0	0	0	0	0	0	0	0	0	0	0	0	0	0	0	0	0	0	0	0	0	0	1.3788e-05	0	0	0	0	0
Firmicutes	Negativicutes	Veillonellales_Selenomonadales	Veillonellaceae	Allisonella	unclassified_Allisonella	0.0041471	0	0	0.000587425	0	0.00293112	0.000276979	0.00156398	0	0.000825881	0	0.000537583	0	0.000358634	0.000611702	0.000338951	0	0.00152105	0	0.00209797	0	0.000726702	0.00109605	0	0	0	0.0102731	0	9.20762e-05	4.36516e-05	9.32126e-05	0.0111343	0.00152301	0	0.000180466	0	0.000211443	0	0	0.00147451	0.000185445	0.00112495	0	0
Firmicutes	Negativicutes	Veillonellales_Selenomonadales	Veillonellaceae	Anaeroglobus	Anaeroglobus_geminatus	0	0	0	0	0	0	0	0	0.000227038	0	0	0	0	0	0	0	0	0	0	2.03687e-05	1.83486e-05	0	0	0	0.00830622	0	0	0	0	0	0	0	0	0	0	0	0	0	0	0	0	0	0	0
Firmicutes	Negativicutes	Veillonellales_Selenomonadales	Veillonellaceae	Dialister	Bacteroides_xylanisolvens	0	0	0	0	0	0	0	0	0	0	0	0	0	0	0	0	0	0	0	0	0	0	0	0	0	9.94787e-05	0	0	0.000118384	0	0	0	0	0	0	0	0	0	0	0	0	0	0	0
Firmicutes	Negativicutes	Veillonellales_Selenomonadales	Veillonellaceae	Dialister	Dialister_invisus	0	0	0	0.00304727	0	0.00128969	0	0	0.0288338	0	0	0	0	0	0	0.00224084	0	0	5.94071e-05	0	0.000366972	0	0.000189701	0	0.109889	0	0	0	0	0	0	0	0	0.00150525	0	0	3.52404e-05	0	1.3788e-05	0	0	0	0.00365051	0
Firmicutes	Negativicutes	Veillonellales_Selenomonadales	Veillonellaceae	Dialister	Dialister_massiliensis	0	0.0360599	0	0.000146856	6.21128e-05	0.036893	0.000127836	0	0	0.0734798	0	0	0	0	0	0	0	0	0	0.010001	0	0	0	0	0	0.0798217	0	6.91324e-05	0.223785	0.00106219	0.000978732	0.221222	0.000188237	0.000124145	0.0608169	0.000469954	0	0	0	0	0	0	0	0
Firmicutes	Negativicutes	Veillonellales_Selenomonadales	Veillonellaceae	Dialister	Dialister_pneumosintes	0	0	0	0	0	0	0	0	0.00035317	0	0	0	0	0	0	0	0	0	0	0	0	0	0	0	0	0	0	0	0	0	0	0	0	0	0	0	0	0	0	0	0	0	0	0
Firmicutes	Negativicutes	Veillonellales_Selenomonadales	Veillonellaceae	Dialister	Dialister_succinatiphilus	0	0	0	0	0.000916163	0	0	0	0	0	0	0	0	0	0	0	0	0	0	0	0	0.0987742	0.000421559	0	0	0	0	0	0	0	0	0	0	0	0	0	0	0	0	0	0	0	0	0
Firmicutes	Negativicutes	Veillonellales_Selenomonadales	Veillonellaceae	Dialister	unclassified_Dialister	0.0877885	0.000248163	0.0510857	0.000275356	4.65846e-05	0.000156326	0	0	0.000403623	0	0	0	0.000178783	0	0	5.64919e-05	8.35645e-05	0.000395077	0	0	0	0.0466811	0	0.0259006	0.000436213	0.000159166	0.000128643	2.7653e-05	0.0012233	0	0	0.000228788	0.0779814	0.000294843	0.000340879	0.000203647	0.000123341	0.000204987	6.89398e-05	0.0326346	0.000103025	0	0	0
Firmicutes	Negativicutes	Veillonellales_Selenomonadales	Veillonellaceae	Megasphaera	Megasphaera_elsdenii	0	0	0	0	0	0	0	0.00627522	0	0	0.000319279	0	0.000243795	0	0	0	0	0	0	0	0	0	0	0	0	0	0	0	0	0	0.000139819	0	0	0	0.00012031	0	0.000510986	0	9.65158e-05	0.212862	0	0	0	0
Firmicutes	Negativicutes	Veillonellales_Selenomonadales	Veillonellaceae	Megasphaera	Megasphaera_hexanoica	0	0	0	0	0.0019255	0	0	0.000251009	0	0.00814082	0	0.0897487	0	0.000143453	0	0.000112984	6.68516e-05	0	0.000158419	0	0	0	0.000126468	0	0	0	0	0	0	0	0	0	0	0	0	0	0.000123341	0.000175703	0	8.88257e-05	0	0	0	0
Firmicutes	Negativicutes	Veillonellales_Selenomonadales	Veillonellaceae	Megasphaera	Megasphaera_micronuciformis	0	0	0	0	0	0	0	0	0	0	0	0	0	0	0	0	0	5.92616e-05	0	0	0	0	0	0	0.000945128	0	0	0	0	0	0	0	0	0	0	0	0	0	0	0	0	0	0	0
Firmicutes	Negativicutes	Veillonellales_Selenomonadales	Veillonellaceae	Megasphaera	unclassified_Megasphaera	9.993e-05	0	0.00864323	0.000697568	0.384447	0.000273571	0.0007031	0.00426715	0.160339	0.000117983	0	0.000179194	0	0.00018649	0.0348174	0.00732511	8.35645e-05	0	0	0	0	0.000286856	0.000316169	0.000472711	0.000236282	0.0201146	0	0.000304183	0.00031569	8.73032e-05	7.76771e-05	0.0572732	0.00345671	0	0	0	0	0.00749667	0	0.0160064	0.00350284	0.120255	0	0
Firmicutes	Negativicutes	Veillonellales_Selenomonadales	Veillonellaceae	Megasphaera	uncultured_Megasphaera_sp.	0	0	0	0	0	0	0	0	0	0	0	0	0	0	0	0	0	0	0	0	0	0	0	0	0	0	0	0	0	0	0	0	0	0	0	0	0	4.39258e-05	0	0	0	0	0	0
Firmicutes	Negativicutes	Veillonellales_Selenomonadales	Veillonellaceae	Veillonella	Veillonella_sp._oral_taxon_780	0	0	0	0	0	0	0	0	0	0	0	0	0	0	0	0	0	0	0	0	0	0	0	0	0	0	0	0	0	0	0	0	0	0	0	0	0	0.000146419	0	0	0	0	0	0
Firmicutes	Negativicutes	Veillonellales_Selenomonadales	Veillonellaceae	Veillonella	unclassified_Veillonella	0.0212851	0.000477236	0	0.00111978	6.21128e-05	0.000449438	0.000681794	0.000193084	0.00335511	0	0.164305	5.51367e-05	0.000520097	0.000100417	0.00019839	0.00429338	0.000367684	0.000158031	0.00033664	0.000366636	0.000201835	0.000210361	0.000168623	0.000275748	0.000199931	0.000756038	0.000367552	9.67853e-05	3.94612e-05	0.00112039	0.00267209	0.000808383	0.000547598	0.00131904	0	0.000140986	0.000158582	0.00175703	0	0.000159886	6.18149e-05	0.00173508	0.000110065	0.00399058
Firmicutes	Negativicutes	Veillonellales_Selenomonadales	Veillonellaceae	Veillonella	uncultured_methanogenic_archaeon	0	0	0	0	0	0	0	0	0	0	0	0	0	0	0	0	0	0	0	0	0	0	0	0	0	0	0	0	0	0	0	0	5.13373e-05	0	0	0	0	0	0	0	0	0	0	0
Firmicutes	Negativicutes	Veillonellales_Selenomonadales	Veillonellaceae	unclassified_Veillonellaceae	unclassified_Veillonellaceae	0	0	8.00299e-05	0	0	0	0	0	0	0	0	0	0	0	0	0	0	0	0	0	0	0	0	0	0	0	0	0	0	0	0	4.57575e-05	0	0	0	0	0	0	0	0	0	0	0	0
Firmicutes	Symbiobacteriia	Symbiobacteriales	Symbiobacteraceae	unclassified_Symbiobacteraceae	unclassified_Symbiobacteraceae	0	0	0	0	0	0	0	0	7.56792e-05	0	0	0	0	0	0	0	0	0	0	0	0	0	0	0	0	0	0	0	0	0	0	0	0	0	0	0	0	0	0	0	0	0	0	0
Firmicutes	Syntrophomonadia	Syntrophomonadales	Syntrophomonadaceae	Syntrophomonas	unclassified_Syntrophomonas	0	0	0	0	0	0	0	0	0	0	0	0	0	0	0	0	6.68516e-05	0	0	0	0	0	0.000231857	0	0	0	0	0	0	0	0	0	0	0	0	0	0	0	0	0	6.18149e-05	0	0	0
Firmicutes	Syntrophomonadia	Syntrophomonadales	Syntrophomonadaceae	unclassified_Syntrophomonadaceae	unclassified_Syntrophomonadaceae	0	0	0	0	0	0	0	0	0	0	0	0	0	8.60721e-05	0	0	0	0	9.90119e-05	0	3.66972e-05	0	0	0	0	0	0	0	3.94612e-05	4.36516e-05	4.66063e-05	0	0	0	0	0	0	0	0	0	0	0	0	0
Firmicutes	Thermacetogenia	Thermacetogeniales	Thermacetogeniaceae	Syntrophaceticus	Syntrophaceticus_schinkii	0	0	2.66766e-05	0	0	0	0	1.93084e-05	0	0	0	0	0	0	0	0	0	0	0	0	0	0	0	0	0	0	0	0	1.31537e-05	1.45505e-05	0	0	0	0	0	3.13303e-05	0	0	0	0	0	0	0	0
Firmicutes	Thermoanaerobacteria	Thermoanaerobacterales	Family_III	Thermoanaerobacterium	unclassified_Thermoanaerobacterium	0	0	8.00299e-05	0	0	0	0	0	0	0	0	0	0	0	0	0	0	0	0	0	0	0	0	0	0	0	0	0	0	0	0	0	0	0	0	0	0	0	0	0	0	0	0	0
Firmicutes	Thermoanaerobacteria	Thermoanaerobacterales	Thermoanaerobacteraceae	Caldanaerobius	uncultured_Thermoanaerobacterales_bacterium	0	0	0	0	0	0	0	0	0	0	0	0	0	0	0	0	0	0	0	0	0	0	0	5.90888e-05	0	0	0	0	0	0	0	0	0	0	0	0	0	0	0	0	0	0	0	0
Firmicutes	unclassified_Firmicutes	unclassified_Firmicutes	unclassified_Firmicutes	unclassified_Firmicutes	unclassified_Firmicutes	0	0	8.00299e-05	0	0	0	0	0.000424784	0.000479302	0	0	0	0.000130024	0	0	0	0	0	0	0	5.50459e-05	0	6.32338e-05	5.90888e-05	0	0	0	0	9.20762e-05	0	0.00017089	4.57575e-05	0	0	0.000200517	0	0	0	0	0.000284242	0.00016484	0	0	0
Fusobacteriota	Fusobacteriia	Fusobacteriales	Fusobacteriaceae	Cetobacterium	unclassified_Cetobacterium	0	0	0	0	0.000326092	0	0	0	0.000227038	7.07898e-05	0.000106426	0.000317036	0	0.00018649	6.61299e-05	0	0.000133703	0	0	0	9.17431e-05	0	0	0	0	0	0.000110266	0.00110612	0	0	0	0	5.13373e-05	0	0	0	0.000123341	0.000395332	0.000248183	0	0	0	0	0.000263267
Fusobacteriota	Fusobacteriia	Fusobacteriales	Fusobacteriaceae	Fusobacterium	Bacillus_bogoriensis	0	0	0	0	0	0	0	0	0	0	0	0	0	4.3036e-05	0	0	0	0	0	0	0	0	0	0	0	0	0	0	0	0	0	0	0	0	0	0	0	0	0	0	0	0	0	0
Fusobacteriota	Fusobacteriia	Fusobacteriales	Fusobacteriaceae	Fusobacterium	Fusobacterium_mortiferum	0	0	0	0	0	0	0	0	0	0	0	0	0.000211289	0	0	0	0	0.0247713	0	0	0	0	0	0	0	0	0	0	0	0	0	0.00465201	0	0	0	7.83257e-05	0	0	0	0	0	0	0	0
Fusobacteriota	Fusobacteriia	Fusobacteriales	Fusobacteriaceae	Fusobacterium	Fusobacterium_necrophorum	0	0	0	0	0	0	0	0	0	0	0	0	0	0	0	0	0	0.000118523	0	0	0	0.000133866	0	0	0	0	5.51329e-05	0	0	0	0	0	0	0	0	0	0	0	0	0	0	0	0	6.92809e-05
Fusobacteriota	Fusobacteriia	Fusobacteriales	Fusobacteriaceae	Fusobacterium	unclassified_Fusobacterium	0.000874388	0.000439057	0.000907005	0.000110142	0	0.000156326	0	3.86167e-05	0.00221992	0	3.54755e-05	0	0	0.00470527	0.00013226	0.000282459	0.050707	0.0040693	0.000475257	0.000509217	0.000477064	9.56187e-05	0.000337247	0.000374229	0.0113234	1.98957e-05	7.35105e-05	0	0.000815532	0.407386	0.0010098	0.000869393	6.84498e-05	0.000325879	0	0.000125321	0.0425176	0.000790664	0.000923794	0.000746136	8.24198e-05	0.000247869	0.000165098	0.000193986
Fusobacteriota	Fusobacteriia	Fusobacteriales	Fusobacteriaceae	unclassified_Fusobacteriaceae	unclassified_Fusobacteriaceae	0	0	0	0	0	0	6.39182e-05	3.86167e-05	0	0	0	0	6.50121e-05	0	0	0	0	0.000118523	0	0	0	0.00015299	0	0	0	7.9583e-05	0.0834528	0	0	0	0	0	0	0	0	0	0	0	0	0	0	0	0	0
Fusobacteriota	Fusobacteriia	Fusobacteriales	Leptotrichiaceae	Leptotrichia	Leptotrichia_hofstadii	0	0	0	0	0	0	0	0	0	0	0	0	0	0	0	0	0	0	0	0	0	0	0	0	0	0	0	0	0	0	0	0	0	0	0	0	0	0.000131777	0	1.77651e-05	0	0	0	0
Fusobacteriota	Fusobacteriia	Fusobacteriales	Leptotrichiaceae	Leptotrichia	unclassified_Leptotrichia	0	0	8.00299e-05	1.8357e-05	0	0	6.39182e-05	0	0	0	0	0	0	0	0	0	0	0	7.92095e-05	0	0	0	0	7.87851e-05	0	3.97915e-05	7.35105e-05	0	0	0	0	0	0	0	0	0	0	0.000204987	0	0	0	0	0	0
Gemmatimonadota	Gemmatimonadetes	Gemmatimonadales	Gemmatimonadaceae	Gemmatimonas	unclassified_Gemmatimonas	0	0	0	0	0	0	0	0	0.000100906	0	0	0	0	0	0	0	0	0	0	0	0	0	0	0	0	0	0	0	3.94612e-05	0	6.21417e-05	0	0	0	0	0	0	0.000102494	0	0	0	0	0	0
Gemmatimonadota	Gemmatimonadetes	Gemmatimonadales	Gemmatimonadaceae	Roseisolibacter	unclassified_Roseisolibacter	0	0	0	0	0	0	0	0	0	0	0	0	0	0	0	0	0	0	0	0	0	0	0	0	0	0	0	0	0	5.82021e-05	0	0	0	0	0	0	0	0	0	0	0	0	0	0
Gemmatimonadota	Gemmatimonadetes	Gemmatimonadales	Gemmatimonadaceae	unclassified_Gemmatimonadaceae	Gemmatimonadetes_bacterium_LX87	0	0	0	0	0	0	0	0	7.56792e-05	0	0	0	0	0	0	0	0	0	0	0	0	0	0	0	0	0	0	0	0	0	0	0	0	0	0	0	0	0	0	0	0	0	0	0
Gemmatimonadota	Gemmatimonadetes	Gemmatimonadales	Gemmatimonadaceae	unclassified_Gemmatimonadaceae	Gemmatimonadetes_bacterium_WWH24	0	0	0	0	0	0	0	0	0	0	0	0	0	0	0	0	0	0	0	0	0	0	0	0	0	0	0	0	0	0	0	0	8.55622e-05	0.000108626	0	7.83257e-05	0	0	0	0	0	0	0	0
Gemmatimonadota	Gemmatimonadetes	Gemmatimonadales	Gemmatimonadaceae	unclassified_Gemmatimonadaceae	unclassified_Gemmatimonadaceae	0	0	0	7.34282e-05	0	0	0	0	0.000327943	0	0	2.75683e-05	0	7.17267e-05	0	0	0	0	0	0	0	0	0	0	0	0	0	4.14794e-05	5.2615e-05	0	0	0	5.13373e-05	0	0.000140362	6.26606e-05	0	0.000190345	0	0.000159886	0	0	0	0
Gemmatimonadota	Gemmatimonadetes	Gemmatimonadales	Gemmatimonadaceae	unclassified_Gemmatimonadaceae	uncultured_Alphaproteobacteria_bacterium	0	0	0	0	0	0	0	0	0	0	0	0	0	0	0	0	0	0	0	0	0	0	0	0	0	0	0	0	0	0	0	0	0	0	0	0	0.000123341	0	0	0	0	0	0	0
Gemmatimonadota	Gemmatimonadetes	Gemmatimonadales	Gemmatimonadaceae	unclassified_Gemmatimonadaceae	uncultured_Gemmatimonadales_bacterium	0	0	0	0	0	0	0	0	0	0	0	0	0	0	0	0	0	0	0	0	0	0	0	0	0	0	0	0	0	0	6.21417e-05	0	0	0	0	0	0	0	0	0	0	0	0	0
Gemmatimonadota	Gemmatimonadetes	Gemmatimonadales	Gemmatimonadaceae	unclassified_Gemmatimonadaceae	uncultured_proteobacterium	0	0	0	0	0	0	0	0	0	0	0	0	0	0	0	0	0	0	0	0	0	0	0	0	0	0	0	0	0	0	0	0	0	0	0	7.83257e-05	0	0	0	0	0	0	0	0
Gemmatimonadota	Longimicrobia	Longimicrobiales	Longimicrobiaceae	unclassified_Longimicrobiaceae	unclassified_Longimicrobiaceae	0	0	0	0	0	0	0	0	0	0	0	0	0	5.73814e-05	0	0	0	0	0	0	0	0	0	0	0	0	0	0	0.000131537	0.000160056	7.76771e-05	7.62625e-05	0	0	0	0	0	0	0	0	0	0	0	0
Gemmatimonadota	Longimicrobia	Longimicrobiales	Longimicrobiaceae	uncultured_soil_bacterium	uncultured_soil_bacterium	0	0	0	0	0	0	0	0	0	0	0	0	0	0	0	0	0	0	0	0	0	0	0	0	0	0	0	0	0	0	0	0	0	0	0	0	0	5.85677e-05	0	0	0	0	0	0
Gemmatimonadota	unclassified_Gemmatimonadota	unclassified_Gemmatimonadota	unclassified_Gemmatimonadota	unclassified_Gemmatimonadota	unclassified_Gemmatimonadota	0	0	0	0	0	0	0	0	0	0	0	0	0	0	0	0	0	0	1.98024e-05	0	0	0	0	1.96963e-05	0	0	0	0	0	0	0	0	1.71124e-05	0	0	4.69954e-05	0	0	0	0	0	0	0	0
Methylomirabilota	Methylomirabilia	Rokubacteriales	unclassified_Rokubacteriales	unclassified_Rokubacteriales	unclassified_Rokubacteriales	0	0	0	0	0	0	0	0	0.000176585	0	0	0	0	0	0	0	0	0	0	0	0	0	0	0	0	0	0	6.91324e-05	0	0	0	0	8.55622e-05	0.000186217	0.000140362	0	0	4.39258e-05	0	0	0	0	0	0
Methylomirabilota	Methylomirabilia	Rokubacteriales	uncultured_Candidatus_Rokubactera_bacterium	uncultured_Candidatus_Rokubactera_bacterium	uncultured_Candidatus_Rokubactera_bacterium	0	0	0	0	0	0	0	0	0	0	0	0	0	0	0	0	0	0	5.94071e-05	0	0	0	0	0	0	0	0	0	3.94612e-05	0	0	0	0	0	0	7.83257e-05	0	0	0	5.32954e-05	0	0	0	0
Methylomirabilota	Methylomirabilia	Rokubacteriales	uncultured_Firmicutes_bacterium	uncultured_Firmicutes_bacterium	uncultured_Firmicutes_bacterium	0	0	0	0	6.21128e-05	0	0	0	0.000201811	0	0	0	0	0	0	0	0	0	0	0	0	0	0	0	0	0	0	4.14794e-05	0	0	0	4.57575e-05	5.13373e-05	0	0	4.69954e-05	0	0	0	0	0	0	0	0
Methylomirabilota	Methylomirabilia	Rokubacteriales	uncultured_actinobacterium	uncultured_actinobacterium	uncultured_actinobacterium	0	0	0	0	0	0	0	0	0	0	0	0	0	0	0	0	0	0	0	0	0	0	0	0	0	0	0	0	0	0	0	0	0	0	0	0	7.04809e-05	0	0	0	0	0	0	0
Myxococcota	Myxococcia	Myxococcales	Anaeromyxobacteraceae	Anaeromyxobacter	unclassified_Anaeromyxobacter	0	0	0	0	0	0	0	0	0	0	0	0	0	0	0	0	0	0	0	0	0	5.73712e-05	0	0	0	0	0	0	0	0	0	0	0	0	0	0.000109656	0	0	0	0	0	0	0	0
Myxococcota	Myxococcia	Myxococcales	Myxococcaceae	Cystobacter	unclassified_Cystobacter	0	0	0	0	0	0	0	0	0	0	0	0	0	0	0	0	0	0	0	0	0	0	0	0	0	0	0	0	0	0	0	0	0	0	0	7.83257e-05	0	7.32097e-05	0	0	0	0	0	0
Myxococcota	Myxococcia	Myxococcales	Myxococcaceae	P3OB_42	unclassified_P3OB_42	0	0	0	0	0	0	0	0	0	0	0	0	0	4.3036e-05	0	0	0	0	0	0	0	0	0	0	0	0	0	0	0	0	0	4.57575e-05	0	0	0	0	0	0	0	0	0	0	0	0
Myxococcota	Polyangia	Haliangiales	Haliangiaceae	Haliangium	unclassified_Haliangium	0	0	0	0	0	0	0	0	0	0	0	0	0	0	0	0	0	0	0	0	0	0	0	0	0	0	0	0	5.2615e-05	5.82021e-05	0	9.1515e-05	0	0	6.01552e-05	0	0	0.000102494	0	0	0	0	0	0
Myxococcota	Polyangia	Haliangiales	Haliangiaceae	Haliangium	uncultured_Myxococcales_bacterium	0	0	0	0	0	0	0	0	0	0	0	0	0	0	0	0	0	0	0	0	0	0	0	0	0	0	0	0	7.89224e-05	4.36516e-05	0	0	0	0	0	0	0	0	0	0	0	0	0	0
Myxococcota	Polyangia	Haliangiales	Haliangiaceae	Haliangium	uncultured_prokaryote	0	0	0	0	0	0	0	0	0	0	0	0	0	0	0	0	0	0	0	0	0	0	0	0	0	0	0	0	0	0	0	0	0	0	0	4.69954e-05	7.04809e-05	0	0	0	0	0	0	0
Myxococcota	Polyangia	MSB_4B10	uncultured_proteobacterium	uncultured_proteobacterium	uncultured_proteobacterium	0	0	0	0	0	0	0	0	0	0	0	0	0	0	0	0	0	0	0	0	0	0	0	0	0	0	0	0	0	0	0	0	0	0	6.01552e-05	0	0	0	0	0	0	0	0	0
Myxococcota	Polyangia	Nannocystales	Nannocystaceae	unclassified_Nannocystaceae	uncultured_proteobacterium	0	0	0	0	0	0	0	0	0	0	0	0	0	0	0	0	0	1.97539e-05	5.94071e-05	0	0	0	0	0	0	0	0	0	0	0	0	0	0	0	0	0	1.76202e-05	0	0	0	0	0	0	0
Myxococcota	Polyangia	Polyangiales	BIrii41	unclassified_BIrii41	unclassified_BIrii41	0	0	0	0	0	0	0	0	0	0	0	0	0	0	0	0	0	0	0	0	0	0	0	0	0	0	0	0	0	8.73032e-05	0.000108748	0	0	0	0	0	0	0	0	0	0	0	0	0
Myxococcota	Polyangia	Polyangiales	BIrii41	uncultured_Sorangiineae_bacterium	uncultured_Sorangiineae_bacterium	0	0	0	0	0	0	0	0	0	0	0	0	0	0	0	0	0	0	0	0	0	0	0	0	0	0	0	0	0.000118384	0	0	0	0	0	0	0	0	0	0	0	0	0	0	0
Myxococcota	Polyangia	Polyangiales	Phaselicystidaceae	Phaselicystis	unclassified_Phaselicystis	0	0.000152715	0	9.17852e-05	0	0	0	0	0	0	0	0	0	0	0	0	0	0	0	0	0	0	0	0	0	0	0	0	0	0	0	0	0	0	0	0	0	0	0	0	0	0	0	0
Myxococcota	Polyangia	Polyangiales	Phaselicystidaceae	Phaselicystis	uncultured_Polyangiaceae_bacterium	0	0	0	0	0	0	0	0	0	0	0	0	0	0	0	0	0	0	0	0	0	0	0	0	0	0	0	0	0	0	0	0	0	7.75904e-05	0	0	0	0	0	0	0	0	0	0
Myxococcota	Polyangia	Polyangiales	Polyangiaceae	Pajaroellobacter	unclassified_Pajaroellobacter	0	0	0	0	0	0	0	0	0	0	0	0	0	0	0	0	0	0	0	0	0	0	0	0	0	0	0	0	5.2615e-05	0	0	0	0	0	0	0	0	0	0	0	0	0	0	0
Myxococcota	Polyangia	Polyangiales	Polyangiaceae	Sorangium	Sorangium_cellulosum	0	0	0	0	0	0	0	0	0	0	0	0	0	0	0	0	0	0	0	0	0	0	0	0	0	0	0	0	0	0	0	3.0505e-05	0	0	0	0	3.52404e-05	0	0	0	0	0	0	0
Myxococcota	Polyangia	Polyangiales	Sandaracinaceae	unclassified_Sandaracinaceae	unclassified_Sandaracinaceae	0	0	0	0	0	0	0	0	0	0	0	0	0	0	0	0	0	0	0	0	0	0	0	0	0	0	0	0	0	0	0	0	0	0	0	0	0	5.85677e-05	0	0	0	0	0	0
Nitrospirota	Nitrospiria	Nitrospirales	Nitrospiraceae	Nitrospira	unclassified_Nitrospira	0	0	0	0	0	0	0	0	0.000176585	0	0	0	0	0	0	0	0	0	0	0	0	0	0	0	0	0	0	4.14794e-05	0	0	0	0	0.000102675	0	0	4.69954e-05	0	0	0	0	0	0	0	0
Nitrospirota	Nitrospiria	Nitrospirales	Nitrospiraceae	Nitrospira	uncultured_Nitrospiraceae_bacterium	0	0	0	0	0	0	0	0	0	0	0	0	0	0	0	0	0	0	0	0	0	0	0	0	0	0	0	0	0	0	0	0	0	0	6.01552e-05	0	0	0	0	0	0	0	0	0
Nitrospirota	Nitrospiria	Nitrospirales	Nitrospiraceae	Nitrospira	uncultured_soil_bacterium	0	0	0	0	0	0	0	0	0	0	0	0	0	0	0	0	0	0	0	0	0	0	0	0	0	0	0	0	0	0	0	0	0	0	6.01552e-05	0	0	0	0	0	0	0	0	0
Nitrospirota	Thermodesulfovibrionia	unclassified_Thermodesulfovibrionia	uncultured_Nitrospiraceae_bacterium	unclassified_Thermodesulfovibrionia	unclassified_Thermodesulfovibrionia	0	1.90894e-05	0	7.34282e-05	0	0	0	3.86167e-05	0	0	0	0	0	0	0	3.76612e-05	0	1.97539e-05	0	0	0	0	0	0	0	1.98957e-05	0	0	0	0	0	0	0	0	0	0	0	0	0	0	0	0	0	0
Nitrospirota	Thermodesulfovibrionia	unclassified_Thermodesulfovibrionia	uncultured_Sphingobacteriales_bacterium	unclassified_Thermodesulfovibrionia	unclassified_Thermodesulfovibrionia	0	0	0	0	0	0	0	0	0	0	0	0	0	0	0	0	0	0	0	0	0	0	0	0	1.81755e-05	0	0	0	0	0	1.55354e-05	0	0	1.55181e-05	0	0	0	4.39258e-05	0	0	0	0	0	0
Patescibacteria	ABY1	Candidatus_Falkowbacteria	uncultured_Parcubacteria_group_bacterium	uncultured_Parcubacteria_group_bacterium	uncultured_Parcubacteria_group_bacterium	0	0	0	5.50711e-05	0	0	0	0	0	0	0	0	0	0	0	0	0	0	0	0	0	0	0	0	0	0	0	0	0	0	0	0	0	0	0	0	0	0	0	0	0	0	0	0
Patescibacteria	Gracilibacteria	Absconditabacteriales__SR1	SR1_bacterium_oral_taxon_875	unclassified_SR1_bacterium_oral_taxon_875	unclassified_SR1_bacterium_oral_taxon_875	4.9965e-05	0	0	0	0	0	0	0	0	0	0	0	0	0	0	0	0	0	0	0	0	0	0	0	0	5.96872e-05	0	0	0	0	0	0	0	0	0	0	0	7.32097e-05	0	0	0	0	0	0
Patescibacteria	Gracilibacteria	Absconditabacteriales__SR1	candidate_division_SR1_bacterium_MGEHA	unclassified_candidate_division_SR1_bacterium_MGEHA	unclassified_candidate_division_SR1_bacterium_MGEHA	0	0	0	0	1.55282e-05	0	0	0	0	0	0	0	0	0	0	0	0	0	0	0	0	0	6.32338e-05	5.90888e-05	0	0	0	0	0	0	0	0	0	0	0	0	0	0	0	0	0	0	0	0
Patescibacteria	Gracilibacteria	Absconditabacteriales__SR1	unclassified_Absconditabacteriales__SR1	unclassified_Absconditabacteriales__SR1	unclassified_Absconditabacteriales__SR1	0	0	0	0	0	0	0	1.93084e-05	0	0	0	0	0	0	0	1.88306e-05	1.67129e-05	0	0	0	0	0	0	0	0	0	3.67552e-05	0	0	0	0	0	0	0	0	0	0	0.000117135	0	0	0	0	0	0
Patescibacteria	Microgenomatia	Candidatus_Woesebacteria	uncultured_Microgenomates_group_bacterium	uncultured_Microgenomates_group_bacterium	uncultured_Microgenomates_group_bacterium	0	0	0	0	0	0	0	0	0	0	0	0	0	0	0	0	0	0	0	0	0	0	0	0	0	0	0	0	0	0	0	0	0	3.10361e-05	0	0	0	1.46419e-05	0	0	0	0	0	0
Patescibacteria	Parcubacteria	Candidatus_Doudnabacteria	Candidatus_Doudnabacteria_bacterium_RIFCSPLOWO2_02_FULL_48_13	unclassified_Candidatus_Doudnabacteria_bacterium_RIFCSPLOWO2_02_FULL_48_13	unclassified_Candidatus_Doudnabacteria_bacterium_RIFCSPLOWO2_02_FULL_48_13	0	0	0	0	0	0	0	0	0	0	0	0	0	0	0	0	0	0	0	0	0	0	0	0	0	0	0	0	0	0	0	0	0	0	0	0	0	1.46419e-05	1.3788e-05	1.77651e-05	0	0	0	0
Patescibacteria	Saccharimonadia	Saccharimonadales	Candidatus_Saccharibacteria_bacterium_UB2523	unclassified_Candidatus_Saccharibacteria_bacterium_UB2523	unclassified_Candidatus_Saccharibacteria_bacterium_UB2523	2.49825e-05	0	0	0	6.21128e-05	0	0	0	0	0	0	0	0	0	0	0.000112984	0	1.97539e-05	0	0	0	0	0	0	0	0	0	0	0	0	0	0	1.71124e-05	0	0	1.56651e-05	0	0	5.51519e-05	0	0	0	0	0
Patescibacteria	Saccharimonadia	Saccharimonadales	LWQ8	unclassified_LWQ8	unclassified_LWQ8	0	0	0	0	6.21128e-05	0	0	0	0	0	0	0	0	0	0	0	0	0	0	0	0	5.73712e-05	0	0	0	0	0	0	6.57687e-05	0	6.21417e-05	0	0	0	0	0	0	0	0	0	0	0	0	0
Patescibacteria	Saccharimonadia	Saccharimonadales	Saccharimonadaceae	Candidatus_Saccharimonas	unclassified_Candidatus_Saccharimonas	0	0	0.000106707	3.67141e-05	0	7.81632e-05	2.13061e-05	0	0.000100906	0	1.77377e-05	0	0	5.73814e-05	0	0	3.34258e-05	0	0	0	7.33945e-05	0	0.00010539	0	5.45266e-05	0	0	0	2.63075e-05	5.82021e-05	1.55354e-05	0	0	0	0	0	0	0	0.000110304	0	0	0	1.83442e-05	0
Patescibacteria	Saccharimonadia	Saccharimonadales	Saccharimonadaceae	TM7a	unclassified_TM7a	0	0	0	0	0	0	0	0	0	0	0	0	0	0	0	0	0	0	0	0	0	0	0	0	0	0	0	0	0	0	0	6.101e-05	0	0	0	0	0	0	0	0	0	0	0	0
Patescibacteria	Saccharimonadia	Saccharimonadales	Saccharimonadaceae	TM7x	unclassified_TM7x	0	0	0	0	9.31691e-05	0	0.000127836	0	0	0	0.000177377	0	0	0.000258216	0	0	0.000284119	0	0.000198024	0	0.000256881	0	0.000231857	0.000551496	0.000145404	0	0.000238909	0.000400968	6.57687e-05	0.000509269	0.000108748	0.000137273	0	0	0	7.83257e-05	0.000299544	0.000278197	0	5.32954e-05	2.0605e-05	0	0	0
Patescibacteria	Saccharimonadia	Saccharimonadales	Saccharimonadaceae	unclassified_Saccharimonadaceae	unclassified_Saccharimonadaceae	9.993e-05	0.00034361	0.000133383	0.000275356	7.7641e-05	0.000117245	0.000191755	0.000270317	0	0	0	0.000275683	0.000195036	0.000114763	6.61299e-05	0.000320121	0	0.00035557	0.000217826	0.000244424	0	0.000325104	0	0	5.45266e-05	0	0.000257287	0	0	0	0	0	5.13373e-05	0	0	6.26606e-05	0	0	0	3.55303e-05	0	0	0.000183442	0.000152418
Patescibacteria	Saccharimonadia	Saccharimonadales	Saccharimonadaceae	uncultured_Candidatus_Saccharibacteria_bacterium	uncultured_Candidatus_Saccharibacteria_bacterium	0	0	0	0	0	0	0	0	0	0	0	0	0	0	0	0	0	0	0	0	0	0	0	0	0	0	0	0	0	0	0	0	6.84498e-05	0	0	0	0	0	0	0	0	0	0	0
Patescibacteria	Saccharimonadia	Saccharimonadales	WWH38	unclassified_WWH38	unclassified_WWH38	0	0	0	0	0	0	0	0	0	0	0	0	0	0	0	0	0	0	0	0	0	0	0	0	0	0	0	0	0	0	0	0	0	0	0	0	0	4.39258e-05	0	0	0	0	0	0
Patescibacteria	Saccharimonadia	Saccharimonadales	unclassified_Saccharimonadales	unclassified_Saccharimonadales	unclassified_Saccharimonadales	0	0.000286342	0	5.50711e-05	0	0	0	1.93084e-05	0	0	7.09509e-05	0	0	0	0	0	0	5.92616e-05	0	0	0	0	0	0	0	0	5.51329e-05	0	0	0	0	0	0	0	0	0	0	0	0.000110304	0	0	0	7.3377e-05	0
Patescibacteria	Saccharimonadia	Saccharimonadales	uncultured_Candidatus_Saccharibacteria_bacterium	uncultured_Candidatus_Saccharibacteria_bacterium	uncultured_Candidatus_Saccharibacteria_bacterium	0	0	0	1.8357e-05	0	7.81632e-05	6.39182e-05	0	0	0	0	0	0	0	0	0	0.000183842	0	0.000237628	0	0	0	0.000252935	3.93926e-05	0	0	0	0.000387141	0	0	0	0	0	0	0	0	0.000105721	0.000131777	0	0	0	0	0	0
Planctomycetota	Planctomycetes	Gemmatales	Gemmataceae	Gemmata	unclassified_Gemmata	0	0	0	0	0	0	0	0	0	0	0	0	0	4.3036e-05	0	0	0	0	0	0	0	0	0	0	0	0	0	0	0	0	0	0	0	0	0	0	0	0	0	0	0	0	0	0
Planctomycetota	Planctomycetes	Isosphaerales	Isosphaeraceae	Aquisphaera	unclassified_Aquisphaera	0	0	0	0	0	0	0	0	0	0	0	0	0	0	0	0	0	0	0	0	0	0	0	0	0	0	0	0	0	0	0	0	0	0	0	6.26606e-05	0	0	0	0	0	0	0	0
Proteobacteria	Alphaproteobacteria	Acetobacterales	Acetobacteraceae	Asaia	unclassified_Asaia	0	0	0	0	1.55282e-05	0	0	0	0	0	0	0	0	0	0	0	0	0	0	2.03687e-05	0	0	0	0	0	0	0	0	0.00021046	0	0	0	0	0	0	0	0	0	0	0	0	0	0	0
Proteobacteria	Alphaproteobacteria	Acetobacterales	Acetobacteraceae	Bombella	unclassified_Bombella	0	0	0	0	0	0	2.13061e-05	1.93084e-05	0	0	0	0	0	0	0	0	0	0	0	0	0	0	0	0	0	0	0	0	0.00042092	0	0	0	0	0	0	0	0	0	0	0	0	0	0	0
Proteobacteria	Alphaproteobacteria	Acetobacterales	Acetobacteraceae	Craurococcus_Caldovatus	unclassified_Craurococcus_Caldovatus	0	0	0	0	0	0	0	0	0	0	0	0	0	0	0	0	0	0	0	0	0	0	0	0	0	0	0	0	0	0	0	0	0	0	0	0	0	0.000117135	0	7.10606e-05	0	0	0	0
Proteobacteria	Alphaproteobacteria	Acetobacterales	Acetobacteraceae	Craurococcus_Caldovatus	uncultured_proteobacterium	0	0	0	0	0	0	0	0	0	0	0	0	0	0	0	0	0	0	0	0	0	0	0	0	0	0	0	0	0	0	4.66063e-05	0	0	0	0	0	0	0	0	0	0	0	0	0
Proteobacteria	Alphaproteobacteria	Acetobacterales	Acetobacteraceae	Roseomonas	unclassified_Roseomonas	0	0	0	0	0	0	0	0	0	0	0	0	0	0	0	0	0	0	0	0	0	0	0	0	0	0	0	0	0	0	0	0	0	0	0	0	7.04809e-05	0.000117135	0	0	0	0	0	0
Proteobacteria	Alphaproteobacteria	Acetobacterales	Acetobacteraceae	unclassified_Acetobacteraceae	unclassified_Acetobacteraceae	0	0	0	0	0	0	0	0	0.000302717	0	0	0	0	0	0	0	0	0	0	0	0	0	0	0	0	0	0	0	0	4.36516e-05	0.000124283	6.101e-05	0	0	0	0	0	7.32097e-05	0	0	0	0	0	0
Proteobacteria	Alphaproteobacteria	Azospirillales	Azospirillaceae	Azospirillum	unclassified_Azospirillum	0	0	0	1.8357e-05	0	0	0	3.86167e-05	0	0	0	0	0	0	0	0	0	0	0	0	0	0	0	0	0	0	0	0	0	0	0	0	0	0	0	0	0	0	0	0	0	0	0	0
Proteobacteria	Alphaproteobacteria	Azospirillales	Azospirillaceae	Skermanella	unclassified_Skermanella	0	0	0	0	0	0	0	0	0	0	0	0	0	0	0	0	0	0	0	0	0	0	0	0	0	0	0	0	0	0	0	0	0	0	0	9.39909e-05	0	0	0	0	0	0	0	0
Proteobacteria	Alphaproteobacteria	Azospirillales	Azospirillaceae	unclassified_Azospirillaceae	unclassified_Azospirillaceae	0	0	0	0	0	0	0	0	0	0	0	4.13525e-05	0	0	0	0	0	0	0	0	0	0	0	0	0	0	0	0	0	0	0	0	0	0	0	0	0	0	0	0	0	0	0	0
Proteobacteria	Alphaproteobacteria	Caulobacterales	Caulobacteraceae	Asticcacaulis	Asticcacaulis_biprosthecium	0	0	0	0	0	0	0	0	0	0	0	0	0	0	0	0	0	0	0	0	0	0	0	0	0	0	0	0	0.00010523	0	0	0	0	0	0	0	0	0	0	0	0	0	0	0
Proteobacteria	Alphaproteobacteria	Caulobacterales	Caulobacteraceae	Asticcacaulis	unclassified_Asticcacaulis	0	0	0	0	0	0	0	0	0	0	0	0	0	0	0	0	0	0	0	0	0	0	2.10779e-05	0	0	0	0	0	0	0	9.32126e-05	0.000106768	0	0	0	0	0	0	0	0	0	0	0	0
Proteobacteria	Alphaproteobacteria	Caulobacterales	Caulobacteraceae	Asticcacaulis	uncultured_Asticcacaulis_sp.	0	0	0	0	0	0	0	0	0	0	0	0	0	0	0	0	0	0	0	0	0	0	0	0	0	0	0	0	0	0	0	0	0	0	0	0	0	0	0	0	0	0	0	0
Proteobacteria	Alphaproteobacteria	Caulobacterales	Caulobacteraceae	Brevundimonas	unclassified_Brevundimonas	0	7.63577e-05	0	0	0	0	0	5.79251e-05	0	0	0	0	0	0	0	0	3.34258e-05	0	9.90119e-05	0	0	0	0	0	0	0	0	2.7653e-05	7.89224e-05	0	0	0	0	0	0	4.69954e-05	0	5.85677e-05	0	0	0	0	7.3377e-05	0
Proteobacteria	Alphaproteobacteria	Caulobacterales	Caulobacteraceae	Caulobacter	unclassified_Caulobacter	0	0	0	0	0	0	0	0	0	0	0	0	0	2.86907e-05	0	0	0	0	0	0	0	0	0	0	0	0	1.83776e-05	0	0.000144691	0.000174606	0	0	0	0	0	0	0	0	0	0	0	0	0	0
Proteobacteria	Alphaproteobacteria	Caulobacterales	Caulobacteraceae	PMMR1	unclassified_PMMR1	0	0	0	0	0	0	0	0	0	0	0	0	0	0	0	0	0	0	0	0	0	0	0	0	0	0	0	0	0	0	3.10709e-05	0	0	0	0	1.56651e-05	0	0	0	0	0	0	0	0
Proteobacteria	Alphaproteobacteria	Caulobacterales	Caulobacteraceae	Phenylobacterium	unclassified_Phenylobacterium	0	0	0	0	0	0	0	0	0	0	0	0	0	0	0	0	0	0	0	0	0	0	0	0	0	0	0	0	6.57687e-05	0	0	0	0	0	0	0	0	0	0	0	0	0	0	0
Proteobacteria	Alphaproteobacteria	Caulobacterales	Caulobacteraceae	unclassified_Caulobacteraceae	unclassified_Caulobacteraceae	0	0	0	5.50711e-05	0	0	6.39182e-05	0	0	0	0	0	0	0	0	0	0	0	0	0	0	0	0	0	0	0	0	0	0	0	0	0	0	0	0	0	0	0	0	0	0	0	0	0
Proteobacteria	Alphaproteobacteria	Caulobacterales	Hyphomonadaceae	SWB02	unclassified_SWB02	0	0	0	0	0	0	0	0	0	0	0	0	0	0	0	0	0	0	0	0	0	0	0	0	0	0	0	0	0	0	0	0	0	0	0	0	0	7.32097e-05	0	0	0	0	0	0
Proteobacteria	Alphaproteobacteria	Dongiales	Dongiaceae	Dongia	unclassified_Dongia	0	0	0	0	0	5.86224e-05	0	0	0	0	0	0	1.6253e-05	0	0	0	0	0	0	0	0	1.91237e-05	0	0	0	0	0	0	0.000118384	7.27527e-05	9.32126e-05	4.57575e-05	0	0	0	0	0	0	0	0	0	0	0	0
Proteobacteria	Alphaproteobacteria	Elsterales	Elsteraceae	Aliidongia	Aliidongia_dinghuensis	0	0	0	0	0	0	0	0	0	0	0	0	0	0	0	0	0	0	0	0	0	0	0	0	0	0	0	0	0	0	0	0	0	4.65542e-05	0	0	0	0	0	0	0	0	0	0
Proteobacteria	Alphaproteobacteria	Micropepsales	Micropepsaceae	unclassified_Micropepsaceae	unclassified_Micropepsaceae	0	0	0	0	0	0	0	0	0	0	0	0	0	0	0	0	0	0	0	0	0	0	0	0	0	0	0	0	0.000249921	0.000116404	0.000108748	0.000137273	0	0	0	0	0	0	0	0	0	0	0	0
Proteobacteria	Alphaproteobacteria	Micropepsales	Micropepsaceae	unclassified_Micropepsaceae	uncultured_Alphaproteobacteria_bacterium	0	0	0	0	0	0	0	0	0	0	0	0	0	0	0	0	0	0	0	0	0	0	0	0	0	0	0	0	5.2615e-05	0	0.000108748	7.62625e-05	0	0	0	0	0	0	0	0	0	0	0	0
Proteobacteria	Alphaproteobacteria	Reyranellales	Reyranellaceae	Reyranella	unclassified_Reyranella	0	0	0	0	0	0	0	0	0	0	0	0	0	0	0	0	0	0	0	0	0	0	0	0	0	0	0	0	0.00010523	5.82021e-05	4.66063e-05	0	0	9.31084e-05	0	0	0	0	0	0	0	0	0	0
Proteobacteria	Alphaproteobacteria	Rhizobiales	Beijerinckiaceae	Bosea	unclassified_Bosea	0	0	0	0	0	0	0	0	0	0	0	0	0	0	0	0	0	0	0	0	0	0	0	0	0	0	0	0	0	0	0	0	0	6.20723e-05	0	0	0	0	0	0	0	0	0	0
Proteobacteria	Alphaproteobacteria	Rhizobiales	Beijerinckiaceae	Roseiarcus	unclassified_Roseiarcus	0	0	0	0	0	0	0	0	0	0	0	0	0	0	0	0	0	0	0	0	0	0	0	0	0	0	0	0	0	0	0	0	0	4.65542e-05	0	0	0	0	0	0	0	0	0	0
Proteobacteria	Alphaproteobacteria	Rhizobiales	Beijerinckiaceae	unclassified_Beijerinckiaceae	unclassified_Beijerinckiaceae	0	0	0	0	0	0	0	0	0	0	0	0	0	0	0	0	0	0	0	0	0	0	0	0	0	0	0	0	2.63075e-05	0	0	0	0	0	0	0	0	2.92839e-05	0	0	0	0	0	0
Proteobacteria	Alphaproteobacteria	Rhizobiales	Devosiaceae	Devosia	unclassified_Devosia	0	0	0	0	0	0	0	0	0	0	0	0	0	0	0	0	0	0	0	0	0	0	0	0	0	0	0	5.53059e-05	0.000460381	0.000291011	0.000341779	0.000396565	0	0	0	0	0	0	0	0	0	0	0	0
Proteobacteria	Alphaproteobacteria	Rhizobiales	Hyphomicrobiaceae	Pedomicrobium	unclassified_Pedomicrobium	0	0	0	0	0	0	0	0	0	0	0	0	0	0	0	0	0	0	0	0	0	0	0	0	0	0	0	0	0	0	0	0	5.13373e-05	0	0	0	0	0	0	0	0	0	0	0
Proteobacteria	Alphaproteobacteria	Rhizobiales	Rhizobiaceae	Allorhizobium_Neorhizobium_Pararhizobium_Rhizobium	unclassified_Allorhizobium_Neorhizobium_Pararhizobium_Rhizobium	0	0	0	0	0	0	0	0	0.000378396	0	0	0	0	7.17267e-05	0	0	0	0	0	0.000101843	0	0	0	0	0	0	0	0	0	5.82021e-05	0.000233031	0	0	0	0	0.000109656	0	0	0	8.88257e-05	0	0	0	0
Proteobacteria	Alphaproteobacteria	Rhizobiales	Rhizobiaceae	Mesorhizobium	unclassified_Mesorhizobium	0	0	0	0	0	0	0	0	0	0	0	0	0	0	0	0	0	0	0	0	0	0	0	0	0	0	0	0	0	0.000145505	0	0	0	0	0	0	0	0	0	0	0	0	0	0
Proteobacteria	Alphaproteobacteria	Rhizobiales	Rhizobiaceae	Ochrobactrum	unclassified_Ochrobactrum	0	0	0.00016006	0	0	0	0	0	0	0	1.77377e-05	0	0	0	0	0	0	0.000237046	0	0	0	0.000172114	0	0	0	0	1.83776e-05	0	0	0	0	0	0	0	0	0	0	0	0	0	0	0	0	0
Proteobacteria	Alphaproteobacteria	Rhizobiales	Rhizobiaceae	Pseudochrobactrum	unclassified_Pseudochrobactrum	0	0	0	0	0	0	0	0	0	0	0	0	0	0	0	0	0	0	0.000158419	0	0	0	0	0	0	0	0	0	0	0	0	0	0	0	0	0	0	0	0	0	0	0	0	0
Proteobacteria	Alphaproteobacteria	Rhizobiales	Rhizobiaceae	unclassified_Rhizobiaceae	unclassified_Rhizobiaceae	0	0	0	0	0	0	0	0	0	0	0	0	0	0	0	0	0	0	0	0	0	0	0	0	7.27022e-05	0	0	0	0	0	0	0	0	0	0.00012031	0	0	0	0	5.32954e-05	0	0	0	0
Proteobacteria	Alphaproteobacteria	Rhizobiales	Rhizobiales_Incertae_Sedis	unclassified_Rhizobiales_Incertae_Sedis	unclassified_Rhizobiales_Incertae_Sedis	0	0	0	0	0	0	0	0	0.000227038	0	0	0	0	0	0	0	0	0	0	0	0	0	0	0	0	0	0	0	0	0	0	0	0	0	0	0	0	0	0	0	0	0	0	0
Proteobacteria	Alphaproteobacteria	Rhizobiales	Rhizobiales_Incertae_Sedis	unclassified_Rhizobiales_Incertae_Sedis	uncultured_Alphaproteobacteria_bacterium	0	0	0	0	0	0	0	0	0	0	0	0	0	5.73814e-05	0	0	0	0	0	0	0	0	0	0	0	0	0	0	0	0	0	0	0	0	0	0	0	0	0	0	0	0	0	0
Proteobacteria	Alphaproteobacteria	Rhizobiales	Stappiaceae	Labrenzia	unclassified_Labrenzia	0	0	0	0	0	0	0	0	0	0	0	0	0	0	0	0	0	0	0	0	0	0	0	0	0	0	0	5.53059e-05	0	0	0	0	0	0	0	0	0	0	0	0	0	0	0	0
Proteobacteria	Alphaproteobacteria	Rhizobiales	Stappiaceae	Stappia	unclassified_Stappia	0	0	0	0	0	0	0	0	0	0	0	0	0	0	0	0	0	0	0	0	0	0	0	0	0	0	0	0	0	0	0	0	0	0	0	0	0	0.000146419	0	0	0	0	0	0
Proteobacteria	Alphaproteobacteria	Rhizobiales	Xanthobacteraceae	Bradyrhizobium	unclassified_Bradyrhizobium	0	0	0	0	0	0	0	0	0	0.00014158	0	0	0	4.3036e-05	0	0	0	0	0	0	0	0	0	0	0	0.000119374	0	0	0	0	0	0.000396565	0	0	0	0	0	0	0	0	0	0	0	0
Proteobacteria	Alphaproteobacteria	Rhizobiales	Xanthobacteraceae	Pseudolabrys	unclassified_Pseudolabrys	0	0	0	0	0	0	0	0	0	0	0	0	0	0	0	0	0	0	0	0	0	0	0	0	0	0	0	0	9.20762e-05	0.000160056	0.000248567	0	0	0	0	0	0	0	0	0	0	0	0	0
Proteobacteria	Alphaproteobacteria	Rhizobiales	Xanthobacteraceae	unclassified_Xanthobacteraceae	unclassified_Xanthobacteraceae	0	0	0	5.50711e-05	0	0	0	0	0.000227038	0	0	5.51367e-05	0	0	0	0	0	0	0	0	0	0	0	5.90888e-05	0	0	0	0	0.000789224	0.000247359	0.000326244	0	0	0.000139663	0	0.000172317	0.000176202	0.000161061	0	0	2.0605e-05	0	0	0
Proteobacteria	Alphaproteobacteria	Rhizobiales	unclassified_Rhizobiales	uncultured_Hyphomicrobiaceae_bacterium	unclassified_Rhizobiales	0	0	0	0	0	0	0	0	0	0	0	0	0	0	0	0	0	0	0	0	0	0	0	0	0	0	0	4.14794e-05	0	0	0	0	0	0	0	0	0	0	0	0	0	0	0	0
Proteobacteria	Alphaproteobacteria	Rhodobacterales	Rhodobacteraceae	Aestuariicoccus	unclassified_Aestuariicoccus	0	0	0	0	0	0	0	0	0.000100906	0	0	0	0	0	0	0	0	0	0	0	0	0	0	0	0	0	0	0	0	0	0	0	0	0	0	0	0	0	0	0	0	0	0	0
Proteobacteria	Alphaproteobacteria	Rhodobacterales	Rhodobacteraceae	Defluviimonas	unclassified_Defluviimonas	0	0	0	0	0	0	0	0	0	0	0	0	0	8.60721e-05	0	0	0	0	0	0	0	0	0	0	0	0	0	0	0	0	0	0	0	0	0	0	0	0	0	0	0	0	0	0
Proteobacteria	Alphaproteobacteria	Rhodobacterales	Rhodobacteraceae	Dinoroseobacter	Dinoroseobacter_shibae	0	0	0	0	0	0	0	0	0	0	0	0	0	0	0	0	0	0	0	0	0	0	0	0	0	0	0	0	0	0	4.66063e-05	3.0505e-05	0	0	0	0	0	0	0	0	0	0	0	0
Proteobacteria	Alphaproteobacteria	Rhodobacterales	Rhodobacteraceae	Gemmobacter	Gemmobacter_aquaticus	0	0	8.00299e-05	0	0	0	0	0	0	0	0	0	0	0	0	0	0	0	0	0	0	0	0	0	0	0	0	0	0	0	0	0	0	0	0	0	0	0	0	0	0	0	0	0
Proteobacteria	Alphaproteobacteria	Rhodobacterales	Rhodobacteraceae	Gemmobacter	unclassified_Gemmobacter	0	0	0	0	0	0	0	0	0.00027749	0	0	0	0	0	0	0	0	0	0	0	0	0	0	0	0	0	0	0	0	0	0	0	0	0	0	0	0	0	0	0	0	0	0	0
Proteobacteria	Alphaproteobacteria	Rhodobacterales	Rhodobacteraceae	Lentibacter	unclassified_Lentibacter	0	0	0	0	0	0	0	0	0	0	0	0	0	0	0	0	0	0	0.000118814	0	0	0	0	0	0	0	0	0	0	0	0	0	0	0	0	0	0	0	0	5.32954e-05	0	0	0	0
Proteobacteria	Alphaproteobacteria	Rhodobacterales	Rhodobacteraceae	Limibaculum	unclassified_Limibaculum	0	0	0	0	0	0	0	0	0	0	0	4.13525e-05	0	0	0	0	0	0	0	0	0	0	0	0	0	0	0	0	0	0	0	0	0	0	0	0	0	0	0	0	0	0	0	0
Proteobacteria	Alphaproteobacteria	Rhodobacterales	Rhodobacteraceae	Paracoccus	unclassified_Paracoccus	0	0	0	0	7.7641e-05	0	0	0	0	0	0	0	0	0	0	0	0	0	0	0	0	0	0	0	0	0	0	0	0	0	0	0	0	6.20723e-05	0	0	0	0.000102494	0	0	0	0	0	0
Proteobacteria	Alphaproteobacteria	Rhodobacterales	Rhodobacteraceae	Rubellimicrobium	unclassified_Rubellimicrobium	0	0	0	0	0	0	0	0	0	0	0	0	0	0	0	0	0	0	0	0	0	0	0	0	0	0	0	0	0	2.91011e-05	6.21417e-05	0	0	0	0	0.000172317	0	0.000102494	0	0	0	0	0	0
Proteobacteria	Alphaproteobacteria	Rhodobacterales	Rhodobacteraceae	unclassified_Rhodobacteraceae	unclassified_Rhodobacteraceae	0	0	0	0	0	1.95408e-05	0	0	0.000176585	9.43864e-05	0	2.75683e-05	0	4.3036e-05	0	0	0	0	0	0.000101843	0	0	6.32338e-05	0	0	0	0	0	0	8.73032e-05	0	0	0	0	0	0	0	0	0	0	0	0	0	0
Proteobacteria	Alphaproteobacteria	Rhodospirillales	unclassified_Rhodospirillales	unclassified_Rhodospirillales	unclassified_Rhodospirillales	0	3.81789e-05	2.66766e-05	0	0	0	0	0	0.000151358	0	0	0	0	0	0	0	0	3.95077e-05	1.98024e-05	4.07373e-05	3.66972e-05	0	0	0	0	0	0	0	1.31537e-05	0	4.66063e-05	4.57575e-05	0	0	0	0	0	0	1.3788e-05	0	0	0	0	0
Proteobacteria	Alphaproteobacteria	Sphingomonadales	Sphingomonadaceae	Altererythrobacter	unclassified_Altererythrobacter	0	0	0	0	0	0	0	0	0	0	0	0	0	0	0	0	0	0	0	0	0	0	0	0	0	0	0	0	0	0	0	0	0	7.75904e-05	0	0	0	0	0	0	0	0	0	4.15685e-05
Proteobacteria	Alphaproteobacteria	Sphingomonadales	Sphingomonadaceae	DSSF69	unclassified_DSSF69	0	0	0	0	0	0	0	0	0	0	0	0	0	0	0	0	0	0	0	0	0	0	0	0	0	0	0	0	0	0	0	0	0	3.10361e-05	0	0	0	0	0	0	2.0605e-05	0	0	0
Proteobacteria	Alphaproteobacteria	Sphingomonadales	Sphingomonadaceae	Sphingomonas	unclassified_Sphingomonas	0	0.000152715	0	0	0	0.000195408	8.52242e-05	0	0.000428849	7.07898e-05	0	0	0	0.000157799	0	0	0	0	0.000198024	8.14747e-05	0	7.6495e-05	6.32338e-05	0	0	0	0	8.29589e-05	0.00031569	0.000174606	0.000139819	4.57575e-05	0.000393586	0.000465542	0.000421086	0.000391629	0.000299544	0.000585677	0	0.000106591	0	0	0	0
Proteobacteria	Alphaproteobacteria	Sphingomonadales	Sphingomonadaceae	unclassified_Sphingomonadaceae	unclassified_Sphingomonadaceae	0	0	0	0	4.65846e-05	0	0	0	0.000403623	0	0	0	0	0	0	0	0	9.87693e-05	0	0	0	0	0	0	0	0	0	0	0.000591918	0.00026191	0.00017089	0.00018303	0	0	0	0	0.000158582	0	0	0	0	0	0	0
Proteobacteria	Alphaproteobacteria	Thalassobaculales	unclassified_Thalassobaculales	uncultured_soil_bacterium	unclassified_Thalassobaculales	0	0	0	0	0	0	0	0	7.56792e-05	0	0	0	0	0	0	0	0	0	0	0	0	0	0	0	0	0	0	0	0	0	0	0	0	0	0	0	0	0	0	0	0	0	0	0
Proteobacteria	Alphaproteobacteria	Tistrellales	Geminicoccaceae	Candidatus_Alysiosphaera	unclassified_Candidatus_Alysiosphaera	0	0	0	0	0	0	0	0	0	0	0	0	0	0	0	0	0	0	0	0	0	0	0	0	0	0	0	0	0	1.45505e-05	0	0	0	0	0	0	3.52404e-05	0	0	0	0	0	0	0
Proteobacteria	Alphaproteobacteria	unclassified_Alphaproteobacteria	Rhodospirillaceae_bacterium	unclassified_Alphaproteobacteria	unclassified_Alphaproteobacteria	0	0	0	0	0	0	0	0	0	0	0	0	0	0	0	0	0	0	0	0	0	0	0	0	0	0	0	0	7.89224e-05	0	6.21417e-05	7.62625e-05	0	0	0	0	0	0	0	0	0	0	0	0
Proteobacteria	Alphaproteobacteria	unclassified_Alphaproteobacteria	bacterium_Ellin6089	unclassified_Alphaproteobacteria	unclassified_Alphaproteobacteria	0	0	0	0	0	0	0	0	0	0	0	0	0	0	0	0	0	0	0	0	0	0	0	0	0	0	0	0	6.57687e-05	5.82021e-05	0	0	0	0	0	0	0	0	0	0	0	0	0	0
Proteobacteria	Alphaproteobacteria	unclassified_Alphaproteobacteria	unclassified_Alphaproteobacteria	unclassified_Alphaproteobacteria	unclassified_Alphaproteobacteria	0	0	0	0	0	0	0	0	0	0	0	0	0	5.73814e-05	0	0	0	0	0	0	0	0	0	0	0	0	0	0	3.94612e-05	0	6.21417e-05	0.00012202	0	0	0	0	5.28606e-05	4.39258e-05	0	0	0	0	0	0
Proteobacteria	Alphaproteobacteria	unclassified_Alphaproteobacteria	uncultured_Alphaproteobacteria_bacterium	unclassified_Alphaproteobacteria	unclassified_Alphaproteobacteria	0	0	0	0	0	0	0	0	0	0	0	0	0	0	0	0	0	0	0	0	0	0	0	0	0	0	0	0	0	0	0	0	5.13373e-05	0	0	0	0	0	0	0	0	0	0	0
Proteobacteria	Gammaproteobacteria	Burkholderiales	Alcaligenaceae	Achromobacter	unclassified_Achromobacter	0	0	8.00299e-05	7.34282e-05	4.65846e-05	5.86224e-05	6.39182e-05	5.79251e-05	0	0	0.000106426	0.000192978	3.25061e-05	5.73814e-05	1.65325e-05	0	8.35645e-05	0	7.92095e-05	6.1106e-05	0	0.000114742	2.10779e-05	0	0	0	0	0.000304183	3.94612e-05	0	3.10709e-05	4.57575e-05	0	0	2.00517e-05	0	0	0	0.000110304	5.32954e-05	2.0605e-05	0	0	8.3137e-05
Proteobacteria	Gammaproteobacteria	Burkholderiales	Alcaligenaceae	Oligella	Oligella_ureolytica	0	0	0	7.34282e-05	0	0	0	0	0	0	0	0	0	0	0	0	0	0	0	0	0	0	0	0	0	0	0	0	0	0	0	0	0	0	0	0	0	0	0	0	0	0	0	0
Proteobacteria	Gammaproteobacteria	Burkholderiales	Alcaligenaceae	Paenalcaligenes	unclassified_Paenalcaligenes	0	5.72683e-05	2.66766e-05	5.50711e-05	4.65846e-05	0	0	0	0	0	1.77377e-05	0	0	0	0	0	1.67129e-05	0	0	0	0	0	0	0	0	0	0	0	0	0	0	0	0	0	0	0	0	0	0	0	0	0	0	0
Proteobacteria	Gammaproteobacteria	Burkholderiales	B1_7BS	unclassified_B1_7BS	unclassified_B1_7BS	0	0	0	0	0	0	0	0	7.56792e-05	0	0	0	0	0	0	0	0	0	0	0	0	0	0	0	0	0	0	0	0	0	0	0	0	0	0	0	0	0	0	0	0	0	0	0
Proteobacteria	Gammaproteobacteria	Burkholderiales	Burkholderiaceae	Burkholderia_Caballeronia_Paraburkholderia	unclassified_Burkholderia_Caballeronia_Paraburkholderia	0.000749475	0	0.00186736	0	0	0	0	0	0.000176585	0	0	0	0	0	0.000396779	0	0	0	0	0	0	0	0	0.00124087	0	0	0	0	0	0	4.66063e-05	0	0	0	0	0	0	0	0	0	0	0	0	0
Proteobacteria	Gammaproteobacteria	Burkholderiales	Burkholderiaceae	Lautropia	unclassified_Lautropia	0	0	0	0	0	0	6.39182e-05	0	0	0	0	0	0	4.3036e-05	0	0	0	0	0	0	0	0	0	0	0	0.000119374	0.000110266	0	0	0	0	0	0	0	0	0	0	0	0	0	0	0	0	0
Proteobacteria	Gammaproteobacteria	Burkholderiales	Burkholderiaceae	Limnobacter	unclassified_Limnobacter	0	0	0	0	0	0	0	0	0	0	0	0	0	0	0	0	0	0	0	0	0	0	0	0	0	0	0	0	0	0	0	0	0	0	0	0	7.04809e-05	8.78516e-05	0	0	0	0	0	0
Proteobacteria	Gammaproteobacteria	Burkholderiales	Burkholderiaceae	unclassified_Burkholderiaceae	unclassified_Burkholderiaceae	0	0	0	9.17852e-05	0	0	0	0	0	0	0	0	0	0	0	0	0	0	0	0	0	0	0	0	0	0	0	0	0	7.27527e-05	0	4.57575e-05	0	0	0	0	0	0	0	0	0	0	0	0
Proteobacteria	Gammaproteobacteria	Burkholderiales	Burkholderiales_Incertae_Sedis	2013Ark19i	unclassified_2013Ark19i	0	0	0	0	0	0	0	0	0	0	0	0	0	0	0	0	0	0	0	0	0	0	0	0	0	0	0	0	0	0	4.66063e-05	0	0	1.55181e-05	0	3.13303e-05	3.52404e-05	5.85677e-05	0	0	0	0	0	0
Proteobacteria	Gammaproteobacteria	Burkholderiales	Comamonadaceae	Comamonas	Ottowia_sp._oral_taxon_894	0	0	0	0	0	0	0	0	0	0	0	0	0	0	0	0	0	0	0	0	0	0	0	0	0	0	0	0	0	0	0	0	0	0	0	0	0	4.39258e-05	0	0	0	0	0	0
Proteobacteria	Gammaproteobacteria	Burkholderiales	Comamonadaceae	Comamonas	unclassified_Comamonas	0	0	0.0012538	0	0	0	0	0	0	0	0	0	0	0	0	0	0	0	0	0	0	0	0	0	0	0	0	0	0	0	0	0	0	0	0	0	0	0	0	0	0	0	0.0259388	0
Proteobacteria	Gammaproteobacteria	Burkholderiales	Comamonadaceae	Delftia	unclassified_Delftia	0	0	0	0	0	0	0	9.65419e-05	0	0	0	0	0	2.86907e-05	0	0	0	0	0	0	0	0	0	0	0	0	0	0	0	7.27527e-05	0	0	0	0	0	0	0	0	0	0	0	0	0	0
Proteobacteria	Gammaproteobacteria	Burkholderiales	Comamonadaceae	Hydrogenophaga	unclassified_Hydrogenophaga	0	0	0	0	0	0	0	0	0	0	0	0	0	0	0	0	0	0	5.94071e-05	0	0	0	0	0	0	0	0	0	0	0	0	6.101e-05	0	0	0	0	0	0	0	0	0	0	0	0
Proteobacteria	Gammaproteobacteria	Burkholderiales	Comamonadaceae	Ideonella	unclassified_Ideonella	0	0.000248163	0	0.000146856	0	0	0	0	0	0	7.09509e-05	0	0	0	0	0	0	0	0	0	0	0	0	0	0	0	0	0	0	0	0	0	0	0	0	0	0	0	0	0	0	0	0	0
Proteobacteria	Gammaproteobacteria	Burkholderiales	Comamonadaceae	RS62_marine_group	unclassified_RS62_marine_group	0	0	0	0	0	0	0	0	0	0	0	0	0	0	0	0	0	0	5.94071e-05	0	0	0	0	0	0	0	0	0	0	0	0	0	0	0	0	0	0	0	0	0	0	0	0	0
Proteobacteria	Gammaproteobacteria	Burkholderiales	Comamonadaceae	Ramlibacter	unclassified_Ramlibacter	0	0	0	0	0	0	0	0	0	0	0	0	0	0	0	0	0	0	0	0	0	0	0.000126468	0	0	0	0	0	0	0	0.000108748	0	0	0	0	0	0	0	0	0	0	0	0	0
Proteobacteria	Gammaproteobacteria	Burkholderiales	Comamonadaceae	Rhizobacter	unclassified_Rhizobacter	0	0	0	0	0	0	0	0	0	0	0	0	0	0	0	0	0	0	0	0	0	0	0	0	0	0	0	0	0	4.36516e-05	0	0	0	0	0	0	0	0	0	0	0	0	0	0
Proteobacteria	Gammaproteobacteria	Burkholderiales	Comamonadaceae	Variovorax	unclassified_Variovorax	0	0	0	0	0	0	0	0	0	0	0	0	0	0	0	0	0	0	0	0	0	0	0	0	0	0	0	0	7.89224e-05	0	0	0	0	0	0	0	0	0	0	0	0	0	0	0
Proteobacteria	Gammaproteobacteria	Burkholderiales	Comamonadaceae	unclassified_Comamonadaceae	unclassified_Comamonadaceae	0	9.54472e-05	0	0.000110142	9.31691e-05	7.81632e-05	0.000127836	0	0	0	3.54755e-05	1.37842e-05	0	0	0	0	5.01387e-05	0.000217293	0.000138617	0	7.33945e-05	0	6.32338e-05	0	5.45266e-05	5.96872e-05	0	0.000138265	0.000263075	5.82021e-05	0	0.000213535	0	4.65542e-05	0.000140362	0	0.000105721	0.000102494	5.51519e-05	7.10606e-05	0	0	0.000311852	0
Proteobacteria	Gammaproteobacteria	Burkholderiales	Hydrogenophilaceae	Thiobacillus	unclassified_Thiobacillus	0	0	0	0	9.31691e-05	0	0	0	0	0	0	9.64892e-05	0	0	0	0.000112984	0	0	0	0	0	0	0	0	0	3.97915e-05	0	1.38265e-05	0	0	0	0	0	0	0	0	0	0	0	0	0	0	0	0
Proteobacteria	Gammaproteobacteria	Burkholderiales	Methylophilaceae	Candidatus_Methylopumilus	unclassified_Candidatus_Methylopumilus	0	0	0	0	0	0	0	0	0	0	0	0	0	0	0	0	0	0	0	0	0	0	0	0	0	0	0	0	0	0	0	0	0	0	0	0	0	7.32097e-05	0	0	0	0	0	0
Proteobacteria	Gammaproteobacteria	Burkholderiales	Methylophilaceae	Methylotenera	unclassified_Methylotenera	0	0	0	0	0	0	0	0	0	0	0	0	0	0	0	0	0	0	0	0	0	0	0	0	0	0	0	0	5.2615e-05	0	0	0	0	0	0	0	0	0	0	0	0	0	0	0
Proteobacteria	Gammaproteobacteria	Burkholderiales	Methylophilaceae	unclassified_Methylophilaceae	unclassified_Methylophilaceae	0	0	0	0	0	0	0	0	0	0	0	0	0	0	0	0	0	0	0	0	0	0	0	0	0	0	0	4.14794e-05	0	0	0	0	0	0	0	0	0	0	0	0	0	0	0	0
Proteobacteria	Gammaproteobacteria	Burkholderiales	Neisseriaceae	Eikenella	unclassified_Eikenella	0	0	0	0	0	0	0	0	0	0	0	0	0	0	0	0	0	0	0	0	0	0	0	0	0	0	0	0	0	0	0	0	0	0	0	0	0	0	4.13639e-05	0	0	0	0	0
Proteobacteria	Gammaproteobacteria	Burkholderiales	Neisseriaceae	Neisseria	Neisseria_perflava	0	7.63577e-05	0.000186736	0	0	0	0	0	0	0	0	1.37842e-05	0	0	6.61299e-05	0	0	0	0	0	0	0	0	0	0	0	0.000110266	0	0	0	0	0	0	0	0	0	0	0.00102494	0	0	0	5.72006e-05	0	0
Proteobacteria	Gammaproteobacteria	Burkholderiales	Neisseriaceae	Neisseria	unclassified_Neisseria	0	0	0	0	0	0	0.000149142	0.000347551	0	0	0	0	0	0	0	0	0	9.87693e-05	1.98024e-05	0.000142581	0	0	0	0	0	0.000119374	3.67552e-05	0	0	0	0	0	0	0	0	0	0	0.000292839	0	0	0	0	0	0
Proteobacteria	Gammaproteobacteria	Burkholderiales	Neisseriaceae	Snodgrassella	uncultured_beta_proteobacterium	0	0	5.33533e-05	0	0	3.90816e-05	0	0	0	0	0	0	0	0	0	0	0	0	0	6.1106e-05	5.50459e-05	0	0	5.90888e-05	0	0	0	0	0.000381458	0	0	7.62625e-05	0	0	0	0	0	0	0	0	0	0	0	0
Proteobacteria	Gammaproteobacteria	Burkholderiales	Neisseriaceae	unclassified_Neisseriaceae	unclassified_Neisseriaceae	0	0	0	0	0	0	2.13061e-05	0	0	0	0	0	0	0	0	0	0	0	0	0	0	0	0	0	0	0	0	0	0	4.36516e-05	0	0	0	0	0	0	1.76202e-05	8.78516e-05	0	0	0	0	0	0
Proteobacteria	Gammaproteobacteria	Burkholderiales	Nitrosomonadaceae	Ellin6067	unclassified_Ellin6067	0	0	0	0	0	0	0	0	0	0	0	0	0	5.73814e-05	0	0	0	0	0	0	0	5.73712e-05	0	0	0	0	0	0	0.00010523	0	7.76771e-05	9.1515e-05	6.84498e-05	4.65542e-05	0	0	0.000193822	8.78516e-05	0	5.32954e-05	0	0	0	0
Proteobacteria	Gammaproteobacteria	Burkholderiales	Nitrosomonadaceae	MND1	unclassified_MND1	0	0	0	5.50711e-05	0	0	4.26121e-05	0	7.56792e-05	0	5.32132e-05	0	0	0	0	0	0	0	0	0	0	0	0	0	0	0	0	4.14794e-05	0.000170999	0	6.21417e-05	0	0.000154012	0.000217253	0	0.000172317	8.81011e-05	0.000175703	0	5.32954e-05	0	0	0	0
Proteobacteria	Gammaproteobacteria	Burkholderiales	Oxalobacteraceae	Janthinobacterium	unclassified_Janthinobacterium	0	0	0	7.34282e-05	0	0	0	0	0	0	0	0	0	0	0	0	0	0	0	0	0	0	0	0	0	0	0	0	0	0	0	0	5.13373e-05	0	0	0	0	0	0	0	0	0	0	0
Proteobacteria	Gammaproteobacteria	Burkholderiales	Oxalobacteraceae	Massilia	unclassified_Massilia	0	0	0	0	0	7.81632e-05	0	0	0	0	0	0	0	7.17267e-05	0	0	0	0	0	0	0	0	0	5.90888e-05	0	0	0	0	0.000131537	0	0.000124283	0	0	0	0	4.69954e-05	7.04809e-05	0	0	0	0	0	0	0
Proteobacteria	Gammaproteobacteria	Burkholderiales	Oxalobacteraceae	Oxalobacter	Oxalobacter_formigenes	0	0	0	0	0	0	0.000532652	0	0	0	0	0	0	0	0.00013226	0	0	0	0	0.000366636	0	0	0	0	0	0	0	0	0	0	0	0.000152525	0	0	0	0	0	0	0	0	0	0	0.000275164	0
Proteobacteria	Gammaproteobacteria	Burkholderiales	Oxalobacteraceae	Oxalobacter	unclassified_Oxalobacter	0	0	0.00016006	0	0	0	0	0	0	0.000165176	0	0	0	0	0	0	0	0	0.000554466	0	0	0	0	0	0	0	0	0	0.000749763	0	0	0	0	0.000434506	0.000661707	0	0	0.000468542	0	0	0	0	0	0
Proteobacteria	Gammaproteobacteria	Burkholderiales	Oxalobacteraceae	unclassified_Oxalobacteraceae	unclassified_Oxalobacteraceae	0	0	0	0	0	0	0	0	0	0	0	0	0	0	0	0	0	0	0	6.1106e-05	0	0	0	0	9.08777e-05	0	0	0	0	5.82021e-05	0	9.1515e-05	0	0	0	0	5.28606e-05	0	0	0	0	0	0	0
Proteobacteria	Gammaproteobacteria	Burkholderiales	Rhodocyclaceae	Azospira	unclassified_Azospira	0	0	0	7.34282e-05	0	0	6.39182e-05	0	0	0	0	0	0	0	0	0	0	0	0	0	5.50459e-05	0	0	0	0	0	0	0	0	0	0	0	0	0	0	0	0	0	0	0	0	0	3.66885e-05	0
Proteobacteria	Gammaproteobacteria	Burkholderiales	Rhodocyclaceae	Azovibrio	unclassified_Azovibrio	0	0	0	0	0	0	0	0	0	0	0	0	0	0	0	0	0	0	0	0	0	0	0.000168623	0	0	0	0	0	0	0	0	0	0	0	0	0	0	0	0	0	0	0	0	0
Proteobacteria	Gammaproteobacteria	Burkholderiales	Rhodocyclaceae	Dechloromonas	unclassified_Dechloromonas	0	0	0	0	0	0	0	0	0	0	0	0	0	0	0	0	0	0	0	0	0	0	0	0	0	0	0	0	0	0	0	0	0	0	0	0	0	0	0	0	8.24198e-05	0	0	0
Proteobacteria	Gammaproteobacteria	Burkholderiales	Rhodocyclaceae	Quatrionicoccus	Quatrionicoccus_sp._MOB7_1	0	0	0	0	0	0	0	0	0	0	0	0	0	0	0	0	0	0	0	0	0	0	0	0	0	0	0	9.67853e-05	0	0	0	0	0	0	0	0	0	0	0	0	0	0	0	0
Proteobacteria	Gammaproteobacteria	Burkholderiales	Rhodocyclaceae	Thauera	unclassified_Thauera	0	0	0	0	0	0	0	0	0	7.07898e-05	0	0	0	0	0	0	0	0	9.90119e-05	0	0	0	6.32338e-05	0	0	0	0	0	0	0	0	0	0	7.75904e-05	0	0	0	0	0	0	0	0	0	0
Proteobacteria	Gammaproteobacteria	Burkholderiales	Rhodocyclaceae	Uliginosibacterium	unclassified_Uliginosibacterium	0	0	0	0	0	0	0	0	0	0	0	0	0	4.3036e-05	0	0	0	0	0	0	0	0	0	0	0	0	0	0	0	0	0	0	0	0	0	0	0	0	0	0	0	0	0	0
Proteobacteria	Gammaproteobacteria	Burkholderiales	Rhodocyclaceae	unclassified_Rhodocyclaceae	unclassified_Rhodocyclaceae	0	0	0	0	0	0	0	0	0	0	0	0	0	0	0	0	0	0	0	0	5.50459e-05	0	0	0	0	0	0	0	0	0	0	0	0	0	0	0	0	0	0	0	0	0	0	0
Proteobacteria	Gammaproteobacteria	Burkholderiales	SC_I_84	unclassified_SC_I_84	unclassified_SC_I_84	0	0	0	0	0	0	0	0	0	0	0	0	0	0	0	0	0	0	0	0	0	0	0	0	0	0	0	0	3.94612e-05	0	0	4.57575e-05	0	4.65542e-05	0	0	0	0	0	0	0	0	0	0
Proteobacteria	Gammaproteobacteria	Burkholderiales	SC_I_84	uncultured_Acidobacteria_bacterium	uncultured_Acidobacteria_bacterium	0	0	0	0	0	0	0	0	0	0	0	0	0	4.3036e-05	0	0	0	0	0	0	0	0	0	0	0	0	0	0	0	0	0	0	0	0	0	0	0	0	0	0	0	0	0	0
Proteobacteria	Gammaproteobacteria	Burkholderiales	Sutterellaceae	Parasutterella	Burkholderiales_bacterium_YL45	0	0	0.00024009	7.34282e-05	0	9.7704e-05	6.39182e-05	0	0	9.43864e-05	0	0.00033082	0	0	0	0	8.35645e-05	0.000177785	0	0	0	0	0.000168623	0.000196963	0	0.000179062	7.35105e-05	0	0	0	0	0.00115919	0	0	0	0	0	0	0	0	0	1.90669e-05	0	0
Proteobacteria	Gammaproteobacteria	Burkholderiales	Sutterellaceae	Parasutterella	Parasutterella_secunda	0	0	0.000613562	0	0	0	0	0	0	0	0	0	0	0	0	0	0	0	0	0	0	0	0	0	0	0	0	0	0.000460381	0	0	0	0	0	0	0	0	0	0	0	0	0	0	0
Proteobacteria	Gammaproteobacteria	Burkholderiales	Sutterellaceae	Parasutterella	unclassified_Parasutterella	0.00019986	0.00204257	0.000506856	0.00436898	7.7641e-05	0.000332193	0.000490039	0.000154467	0	0.000849477	0.000124164	6.89208e-05	0.00177158	0.000286907	0.00147139	0.00579983	0.0099776	0.000138277	0.0144161	0.000244424	0.0179083	0.00204624	0.0247666	0.000393926	0.0400952	0.000397915	0.000790238	0.000373315	0.00235452	0	0.0017089	0.000198283	0.012321	7.75904e-05	0.00160414	0.00198947	0.0456364	0.0391818	0.00667338	0.0112276	0.000350284	0.000514805	0.000256819	0.0155882
Proteobacteria	Gammaproteobacteria	Burkholderiales	Sutterellaceae	Sutterella	Burkholderia_sp._K4410.MGS_135	0	0	0	0	0	0	0	0	0	0	0	0	0	0	0	0	0	0	0	0	0	0	0	0	0	0	0	0	0	0	0	0	0	0	0	0	0	0	0	0	0	0.000114401	0	0
Proteobacteria	Gammaproteobacteria	Burkholderiales	Sutterellaceae	Sutterella	Sutterella_sp._6FBBBH3	0	0	0	0	0	0	0	0	0	0	0	0	0	0	0	0	0	0	0	0	0	0	0	0.000630281	0	0	0	0	0	0	0	0	0	0	0	0	0	0	0	0	0	0	0	0
Proteobacteria	Gammaproteobacteria	Burkholderiales	Sutterellaceae	Sutterella	Sutterella_stercoricanis	0	0	0	0	0	0	0	0	0.000378396	0	0	0	0	0	0	0	0	0	0	0.00562175	0	0	0	0	0	0	0	0	0	0	0	0	0	0	0	0	0	0	0	0	0	0	0	0
Proteobacteria	Gammaproteobacteria	Burkholderiales	Sutterellaceae	Sutterella	Sutterella_wadsworthensis	0.000224843	0	0.00248093	0	0	0.00285296	0.00144881	0.00166052	0	0.000943864	0	0	0	0	0	0	0	0	0	0	0	0	0	0	0	0	0	0	0	0	0	0	0	0	0	0	0	0	0	0	0	0.00577726	0.00086218	0
Proteobacteria	Gammaproteobacteria	Burkholderiales	Sutterellaceae	Sutterella	unclassified_Sutterella	0.0415209	0.000171805	0.000133383	0.000422212	0	5.86224e-05	0	0.000540634	0.0248985	0.000943864	0	5.51367e-05	0.0134413	0.00159233	8.26624e-05	0	5.01387e-05	0.0277344	9.90119e-05	0	0	5.73712e-05	0	0.0010439	5.45266e-05	0.0160957	0.00990554	0	3.94612e-05	0	0.00251674	0.00375212	0.00106097	0.000325879	0.00130336	0	0	1.46419e-05	0	0.00245159	0.000535729	7.62675e-05	0.000238475	0
Proteobacteria	Gammaproteobacteria	Burkholderiales	TRA3_20	unclassified_TRA3_20	unclassified_TRA3_20	0	0	0	0	0	0	0	0	0	0	0	0	0	0	0	0	0	0	0	0	0	0	0	0	0	0	0	0	0	0	0	0	5.13373e-05	6.20723e-05	6.01552e-05	0	0	0	0	0	0	0	0	0
Proteobacteria	Gammaproteobacteria	Burkholderiales	unclassified_Burkholderiales	unclassified_Burkholderiales	unclassified_Burkholderiales	0	0	0	0	0	9.7704e-05	0	0	0.000252264	0	0	0	6.50121e-05	0	0	0	0	0	0	0	0	0	0	0	0	0	0.000679972	0	0	4.36516e-05	0	0	0	0	0	0	0	0	0	0	0	0	0	0
Proteobacteria	Gammaproteobacteria	CCD24	uncultured_gamma_proteobacterium	uncultured_gamma_proteobacterium	uncultured_gamma_proteobacterium	0	0	0	0	0	0	0	0	0	0	0	0	0	0	0	0	0	0	0	0	0	0	0	0	0	0	0	0	5.2615e-05	0	0	0	0	0	0	0	0	0	0	0	0	0	0	0
Proteobacteria	Gammaproteobacteria	Cardiobacteriales	Cardiobacteriaceae	unclassified_Cardiobacteriaceae	unclassified_Cardiobacteriaceae	0	0	0	0	0	0	0	0	0	0	0	0	0	0	0	0	0	0	0	0	0	0	0	0	0	0	0	0	0	0	0	0	0	0	0	0	7.04809e-05	5.85677e-05	0	0	0	0	1.83442e-05	0
Proteobacteria	Gammaproteobacteria	Diplorickettsiales	Diplorickettsiaceae	Aquicella	unclassified_Aquicella	0	0	0	0	0	0	0	0	0	0	0	0	0	0	0	0	0	0	0	0	0	0	0	0	0	0	0	0	0	0	0	0	0	4.65542e-05	0	0	0	0	0	0	0	0	0	0
Proteobacteria	Gammaproteobacteria	Diplorickettsiales	Diplorickettsiaceae	unclassified_Diplorickettsiaceae	unclassified_Diplorickettsiaceae	0	0	0	0	0	0	0	0	0	0	0	0	0	0	0	0	0	0	0	0	0	0	0	0	0	0	0	0	0	0	0	0	5.13373e-05	0	0	0	0	0	0	0	0	0	0	0
Proteobacteria	Gammaproteobacteria	Enterobacterales	Aeromonadaceae	Aeromonas	Pseudaeromonas_sharmana	0	0	0	0	0	0	0	0	0	0	0	0	0	0	0	0	0	0	0	0	0	0	0	0	0	0	0	0	0	0	0	0	0	0	0	0	0	0	0	0	0	0	0	0
Proteobacteria	Gammaproteobacteria	Enterobacterales	Aeromonadaceae	Aeromonas	unclassified_Aeromonas	0	0.000572683	0	0.000256999	0.000108697	0	0.000149142	7.72335e-05	0	4.71932e-05	8.86886e-05	0	0	0.000114763	0	0	0.000100277	0	0.000316838	6.1106e-05	0	0	0.000189701	0	0	0	0	4.14794e-05	0	0	0	0	0	0	0	0	0	0	0	0	0	0	0	0
Proteobacteria	Gammaproteobacteria	Enterobacterales	Alteromonadaceae	Alteromonas	unclassified_Alteromonas	0	0	0.000266766	0	0	0	0	0	0	0	0	0	0	0	0	0	0	0.000197539	7.92095e-05	0	0	0	0	0	9.08777e-05	0	0	0	0	2.91011e-05	0	0	0	0	0	0	0	0	0	0	0	0	0	0
Proteobacteria	Gammaproteobacteria	Enterobacterales	Alteromonadaceae	Glaciecola	unclassified_Glaciecola	0	0	0	0	0	0	0	0	0	0	0	0	0	0	0	0	0	0	0.000118814	0	0	0	0	0	0	0	0	0	0	0	0	0	0	0	0	0	0	0	0	0	0	0	0	0
Proteobacteria	Gammaproteobacteria	Enterobacterales	Alteromonadaceae	unclassified_Alteromonadaceae	unclassified_Alteromonadaceae	0	0.000209984	8.00299e-05	0	0	0	0	0	0	0	0	0	0	0	0	0	0	0	0	0.000244424	0.00012844	0	0	0	0	5.96872e-05	0	0	0	0	0	0	0	0	0	0	0	0	0	0	0	0	0	0
Proteobacteria	Gammaproteobacteria	Enterobacterales	Enterobacteriaceae	Enterobacter	unclassified_Enterobacter	0.000249825	0.00120263	0.00106707	0.000770996	0	0	0.000532652	0	0	0.000495528	0.000443443	8.2705e-05	0	0	0.00109114	0.00574334	0	0	0	0	0.000183486	0.00045897	0	0.00216659	0.019466	0	0	0.000456274	0.000223614	0.000160056	0.0361509	0.000198283	0	0.00876771	0	0	0	0.000439258	0	0	0.0416014	0	0.000513639	0
Proteobacteria	Gammaproteobacteria	Enterobacterales	Enterobacteriaceae	Escherichia_Shigella	unclassified_Escherichia_Shigella	0.00564605	0.00570774	0.011631	0.358385	0.00260874	0.135203	0.0134015	0.00260663	0.0465427	0.0477831	0.0771591	0.00261899	0.0037707	0.103989	0.0372311	0.00256096	0.0562055	0.00513601	0.00534664	0.0469905	0.00442202	0.00996347	0.00569104	0.00772094	0.300623	0.00316342	0.00580733	0.00541998	0.00489319	0.248392	0.00189532	0.132361	0.0393586	0.0609239	0.0174851	0.150401	0.0508696	0.221122	0.182208	0.0574169	0.00875711	0.00204015	0.165832	0.543245
Proteobacteria	Gammaproteobacteria	Enterobacterales	Enterobacteriaceae	Klebsiella	unclassified_Klebsiella	0.0334516	0.0646177	0.0077629	0.0344195	0.000745353	0.029917	0.0121231	0.00832191	0.000201811	0.00195852	0.000638558	0.0011303	0.00217791	0.00018649	0.215584	0.0988984	0	0.000197539	0.00550506	0.000427742	0.0713028	0	0	0.00427409	0.00392592	0.0151606	0	0.0204632	0.00463012	0.000596572	0.00248567	0.0017998	0.000154012	0.00231219	0	0.0620026	0.00620232	0.00248913	0.00507397	0.094706	0.00475975	0	0	8.3137e-05
Proteobacteria	Gammaproteobacteria	Enterobacterales	Enterobacteriaceae	Plesiomonas	unclassified_Plesiomonas	0	0	0	0	0.000124226	0	0	0	0	0	0	6.89208e-05	0	0	0	0	0	0	0	0	0	0	0	0	0	0	0	0.000331835	0	0	0	0	0	0	0	0	0	0	0	0	0	0	0	0
Proteobacteria	Gammaproteobacteria	Enterobacterales	Enterobacteriaceae	unclassified_Enterobacteriaceae	unclassified_Enterobacteriaceae	0.000574598	0.000190894	0.000133383	5.50711e-05	0	0	0	0.00083026	0.00143791	0.0013686	0	0	0	0.000100417	0.0389009	0.00280576	0.000267406	0	0.00873285	0	0.0236697	0.00118567	0.000674494	0.00841031	0.0317708	0.000318332	0	0.00392672	0.000657687	0	0.0376889	0.000640605	0.200027	0.0116075	0.00106274	0.000501285	0	0.00101029	0	0.000373068	0.00698508	0.000686407	0	0
Proteobacteria	Gammaproteobacteria	Enterobacterales	Erwiniaceae	Pantoea	unclassified_Pantoea	0	0	0	0	0	0	0	0	0	0	0	0	0	0	0	0	0	0	0	0	0	0	0	0	0	0	0	0	0	0	0	0.000152525	0	0	0.000240621	0	0	0.000395332	0	0	0	0	0	0
Proteobacteria	Gammaproteobacteria	Enterobacterales	Erwiniaceae	unclassified_Erwiniaceae	unclassified_Erwiniaceae	0	0	0	0	0	0	0	0	0.000201811	0	0	0	0	0	0	0	0	0	0	0	0	0	0	0	0	0	0	0	0	0	7.76771e-05	0	0	0	0	0	0	0	0	0	0	0	0	0
Proteobacteria	Gammaproteobacteria	Enterobacterales	Morganellaceae	Candidatus_Blochmannia	unclassified_Candidatus_Blochmannia	0	0	0	0	0	0	2.13061e-05	0	0	0	0	0	0	0	0	0	0	0	3.96047e-05	0	0	0	0	0	0	0	0	0	0	0	0	0	0	0	0	0	0	0	0	0	0	0	0	0
Proteobacteria	Gammaproteobacteria	Enterobacterales	Morganellaceae	Morganella	unclassified_Morganella	0	0	0	0	0	0	0	0	0	0	0	0	0	0	0	0	0	0	0	0	0	0	0	0	0	0	0	0	0	0	0	0	0	0	0	0	0	0	0	0	0	0	0	0
Proteobacteria	Gammaproteobacteria	Enterobacterales	Morganellaceae	Proteus	unclassified_Proteus	0.000274808	0.000744488	0.000800299	0.000367141	0.00017081	0.000136786	0.000404815	0.000135159	0	0	0.000283804	0.000151626	0.000227542	8.60721e-05	0.000181857	0	0.000133703	0.000513601	0.000316838	8.14747e-05	0.000330275	0.000401599	0.000358325	0.000216659	0.00016358	0.000378019	0.000202154	0.000165918	5.2615e-05	0	0	0	0	0	0	0	0	0	0	0	0.000103025	0.000133468	0.000201787	0
Proteobacteria	Gammaproteobacteria	Enterobacterales	Orbaceae	Gilliamella	uncultured_gamma_proteobacterium	0	0	0	0	0	0	0	0	0	0	0	0	0	0	0	0	0	0	0	0	0	0	0	0	0	0	0	0	7.89224e-05	0	0	0	0	0	0	0	0	0	0	0	0	0	0	0
Proteobacteria	Gammaproteobacteria	Enterobacterales	Pasteurellaceae	Aggregatibacter	unclassified_Aggregatibacter	0.000149895	0	0	0	0	0	0	0	0	0	0	0	0	0	0	0	0	0	0	0	0	0	0	0	0	0	0	0	0	0	0	0	0	0	0	0	0	0	0	0	0	0	0	0
Proteobacteria	Gammaproteobacteria	Enterobacterales	Pasteurellaceae	Haemophilus	Haemophilus_parainfluenzae	0	0	0	0	0	0	0	0.000289626	0	0	0	0	0	0	0	0	0	0	0	0	0	0	0	0	0	0	0	0	0	0	0	0	0	0	0	0	0	0	0	0	0	0	0	0
Proteobacteria	Gammaproteobacteria	Enterobacterales	Pasteurellaceae	Haemophilus	unclassified_Haemophilus	0.00407215	0.00295886	0.000106707	0.000110142	0	0	0.000255673	0	5.04528e-05	0	0.00015964	0	0.000113771	0	0.000545572	7.53225e-05	6.68516e-05	0	0.000118814	0	7.33945e-05	5.73712e-05	0	0.000137874	0	0.00586925	0.000257287	2.7653e-05	0	0	7.76771e-05	0	5.13373e-05	0.000155181	0	0.000219312	0	0.00125921	4.13639e-05	0	0	0.0282952	9.17212e-05	2.77123e-05
Proteobacteria	Gammaproteobacteria	Enterobacterales	Pasteurellaceae	unclassified_Pasteurellaceae	unclassified_Pasteurellaceae	0	5.72683e-05	0	0	0	0	0	0	0	0	0	0	0	0	0	0	0	0	0	0	0	0	0.000126468	0	0	0.000159166	0	0	0	0.000145505	0.000108748	0.000152525	0	0.000155181	0	0.000172317	8.81011e-05	0.000468542	0	3.55303e-05	0	0.000381337	0	0
Proteobacteria	Gammaproteobacteria	Enterobacterales	Shewanellaceae	Shewanella	Shewanella_oneidensis	0	0	0	0	0	0	0	0	0.000227038	0	0	0	0	0	0	0	0	0	0	0	0	0	0	0	0	0	0	0	0	0	0	0	0	0	0	0	0	0	0	0	0	0	0	0
Proteobacteria	Gammaproteobacteria	Enterobacterales	Shewanellaceae	Shewanella	unclassified_Shewanella	0	0	0	0	0	0	0	0	0.000151358	0	0	0	0	0	0	0	0	0	0	0	0	5.73712e-05	0	0	0	0	0	0	0	0	0	0	0	0	0	0	0	0	0	0	0	0	0	0
Proteobacteria	Gammaproteobacteria	Enterobacterales	Vibrionaceae	Photobacterium	Photobacterium_damselae	0	0	0	0	0	0	0	0	0	0	0	0	0	8.60721e-05	0	0	0	0	0	0	0	0	0	0	0	0	0	0	0	0	0	0	0	0	0	0	0	5.85677e-05	0	0	0	0	0	0
Proteobacteria	Gammaproteobacteria	Enterobacterales	Vibrionaceae	Photobacterium	Photobacterium_leiognathi	0	0	0	0	0	0	0	0	0	0	0	0	0	0	0	0	0	0	0	0	0	0	0	0	0	0	0	0	0	0	0	0	0	0	0	0	0	4.39258e-05	0	0	0	0	0	0
Proteobacteria	Gammaproteobacteria	Enterobacterales	Vibrionaceae	Vibrio	unclassified_Vibrio	0	0.000248163	0.00016006	0.000238642	6.21128e-05	5.86224e-05	6.39182e-05	0	0.000227038	0	0	0	0	0.000172144	0	0	0	0.000237046	0.000118814	0.000183318	0	0.000114742	0	5.90888e-05	0	1.98957e-05	0	0	0	0	0	3.0505e-05	0	0	0	0	5.28606e-05	0	0	0	0	0	0	0
Proteobacteria	Gammaproteobacteria	Enterobacterales	unclassified_Enterobacterales	unclassified_Enterobacterales	unclassified_Enterobacterales	0	0	8.00299e-05	0	0	3.90816e-05	2.13061e-05	0	0	0	0	0	0	0	0	9.41531e-05	0	5.92616e-05	0	0	5.50459e-05	0	0	0	1.81755e-05	1.98957e-05	0	0	0	0	7.76771e-05	4.57575e-05	1.71124e-05	0	0.000160414	0.000219312	0.000158582	4.39258e-05	0	7.10606e-05	0	0	0	0
Proteobacteria	Gammaproteobacteria	Gammaproteobacteria_Incertae_Sedis	Unknown_Family	Acidibacter	unclassified_Acidibacter	0	0	0	0	0	0	0	0	0	0	0	0	6.50121e-05	4.3036e-05	0	0	0	0	0	0	0	5.73712e-05	0	0	0	0	0	4.14794e-05	7.89224e-05	0	0	0	0	0	0	0	8.81011e-05	5.85677e-05	0	0	0	0	0	0
Proteobacteria	Gammaproteobacteria	Gammaproteobacteria_Incertae_Sedis	Unknown_Family	Acidibacter	uncultured_gamma_proteobacterium	0	0	0	0	0	0	0	0	0	0	0	0	0	0	0	0	0	0	0	0	0	0	0	0	0	0	0	0	0	0	0	0	0	0	0	4.69954e-05	0	0	0	0	0	0	0	0
Proteobacteria	Gammaproteobacteria	Gammaproteobacteria_Incertae_Sedis	Unknown_Family	Acidibacter	uncultured_proteobacterium	0	0	0	0	0	0	0	0	0	0	0	0	0	0	0	0	0	0	0	0	0	0	0	0	0	0	0	0	0	0	7.76771e-05	0	0	0	0	0	0	0	0	0	0	0	0	0
Proteobacteria	Gammaproteobacteria	Gammaproteobacteria_Incertae_Sedis	Unknown_Family	Candidatus_Berkiella	unclassified_Candidatus_Berkiella	0	0	0	0	0	0	0	0	0.000126132	0	0	0	0	0	0	0	0	0	0	0	0	0	0	0	0	0	0	0	0	0	0	0	0	0	0	0	0	0	0	0	0	0	0	0
Proteobacteria	Gammaproteobacteria	JG36_TzT_191	uncultured_proteobacterium	uncultured_proteobacterium	uncultured_proteobacterium	0	0	0	0	0	0	0	0	0	0	0	0	0	0	0	0	0	0	0	0	0	0	0	0	0	0	0	0	0	4.36516e-05	0	0	0	0	0	0	0	0	0	0	0	0	0	0
Proteobacteria	Gammaproteobacteria	KF_JG30_C25	unclassified_KF_JG30_C25	unclassified_KF_JG30_C25	unclassified_KF_JG30_C25	0	0	0	0	0	0	0	0	0	0	0	0	0	0	0	0	0	0	0	0	0	0	0	0	0	0	0	0	0	0	0	0	0	4.65542e-05	6.01552e-05	4.69954e-05	0	0	0	0	0	0	0	0
Proteobacteria	Gammaproteobacteria	KF_JG30_C25	uncultured_proteobacterium	uncultured_proteobacterium	uncultured_proteobacterium	0	0	0	0	0	0	0	0	0.000327943	0	0	0	0	0	0	0	0	0	0	0	0	0	0	0	0	0	0	0	0	0	0	0	0	0	0	0	0	0	0	0	0	0	0	0
Proteobacteria	Gammaproteobacteria	Legionellales	Legionellaceae	Legionella	unclassified_Legionella	0	0	0	0	0	0	0	0	0	0	0	0	0	0	0	0	0	0	0	0	0	0	0	0	0	0	0	0	0	0	0	0	0	0	0	0	0	5.85677e-05	0	0	0	0	0	0
Proteobacteria	Gammaproteobacteria	Methylococcales	Methylomonadaceae	Methylomonas	unclassified_Methylomonas	0	0	0	0	0	0	0	0	0	0	0	0	0	0	0	0	0	0	0	0	7.33945e-05	0	0	0	0	0	0	0	0	0	0	0	0	0	0	0	0	0	0	0	0	0	0	0
Proteobacteria	Gammaproteobacteria	PLTA13	uncultured_gamma_proteobacterium	uncultured_gamma_proteobacterium	uncultured_gamma_proteobacterium	0	0	0	0	0	0	0	0	0	0	0	0	0	0	0	0	0	0	0	0	0	0	0	0	0	0	0	0	0	0	0	0	0	0	0	4.69954e-05	0	0	0	0	0	0	0	0
Proteobacteria	Gammaproteobacteria	Pseudomonadales	Cellvibrionaceae	Cellvibrio	unclassified_Cellvibrio	0	0	0	0	0	0	0	0	0	0	0	0	0	0	0	0	0	0	0	0	0	0	0	0	0	0	0	0	0	0	0	0	0	0	0	0	0	0	0	5.32954e-05	0	0	0	0
Proteobacteria	Gammaproteobacteria	Pseudomonadales	Halomonadaceae	Halomonas	unclassified_Halomonas	0	5.72683e-05	0	0	0	0	6.39182e-05	0	0	0	5.32132e-05	2.75683e-05	0	8.60721e-05	0	0	0	0	1.98024e-05	0	0	5.73712e-05	0	0	3.63511e-05	0	0	9.67853e-05	0	0	0	0	0	0	0	0	0	8.78516e-05	4.13639e-05	0	0	0	0	4.15685e-05
Proteobacteria	Gammaproteobacteria	Pseudomonadales	Halomonadaceae	Zymobacter	uncultured_gamma_proteobacterium	0	0	0	0	0	0	0	0	0	0	0	0	0	0	0	0	0	0	0	0	0	0	0	0	0	0	0	0	0	0.000218258	0.000108748	9.1515e-05	0	0.000139663	0	0.000140986	0.000281923	0.000292839	0	0	0	0	0	0
Proteobacteria	Gammaproteobacteria	Pseudomonadales	Marinomonadaceae	Marinomonas	unclassified_Marinomonas	0	5.72683e-05	8.00299e-05	3.67141e-05	6.21128e-05	5.86224e-05	0	0	0	0	0	0	0	0	0	0	1.67129e-05	1.97539e-05	0	4.07373e-05	1.83486e-05	0	0	1.96963e-05	5.45266e-05	0	0	0	0	0	0	0	0	0	0	0	0	0	0	0	0	0	0	0
Proteobacteria	Gammaproteobacteria	Pseudomonadales	Moraxellaceae	Acinetobacter	unclassified_Acinetobacter	0	0.000362699	0.00032012	0.000201927	0.00017081	0.000273571	0.000276979	0.000386167	0	0	5.32132e-05	0	0	0.000129108	0	5.64919e-05	8.35645e-05	0.000395077	0.000574269	0.000448111	0.000146789	0.000344227	0.000252935	0.000118178	0.000127229	0.000218853	0.000165399	0	0.000499842	0.00197887	0.00114962	0.00163202	0.000821397	0.00176906	0.00156404	0.00277273	0.00241397	0.00669136	1.3788e-05	0.00101261	8.24198e-05	9.53343e-05	7.3377e-05	0
Proteobacteria	Gammaproteobacteria	Pseudomonadales	Moraxellaceae	Enhydrobacter	unclassified_Enhydrobacter	0	0	0	0	0	0	0	0	0	0	0	0	0	0	0	0	0	0	0	0	0	1.91237e-05	0	0	0	0	0	0	0	0	4.66063e-05	0	1.71124e-05	0	0	6.26606e-05	0	4.39258e-05	0	0	0	0	0	0
Proteobacteria	Gammaproteobacteria	Pseudomonadales	Moraxellaceae	Moraxella	unclassified_Moraxella	0	0	0	0	1.55282e-05	0	0	0	0	0	0	0	0	0	0	0	0	0	0	0	0	0	0	0	0	0	0	0	0	4.36516e-05	0	4.57575e-05	0	0	0	0	0	0	0	0	0	0	0	0
Proteobacteria	Gammaproteobacteria	Pseudomonadales	Moraxellaceae	Psychrobacter	unclassified_Psychrobacter	0	0	0	0	0	0	0	0	0	0	0	0	0	0	0	0	0	0	0	6.1106e-05	0	0	0	0	5.45266e-05	0	0	0	0	7.27527e-05	0	6.101e-05	0	6.20723e-05	0	6.26606e-05	0	0.000219629	0	5.32954e-05	0	0	0	0
Proteobacteria	Gammaproteobacteria	Pseudomonadales	Nitrincolaceae	Marinobacterium	Marinobacterium_bacterium_WHC3_3	0	0	0	0	0	5.86224e-05	0	0	0	0	0	0	0	0	0	0	0	0	0	0	7.33945e-05	0	0	0	0	0	0	0	0	0	0	0	0	0	0	0	0	0	0	0	0	0	0	0
Proteobacteria	Gammaproteobacteria	Pseudomonadales	Nitrincolaceae	Marinobacterium	unclassified_Marinobacterium	0	9.54472e-05	0.000106707	0	3.10564e-05	0	0	0	0	0	0	0	0	0	0	0	0	7.90155e-05	0.000138617	0	0	0	6.32338e-05	0	0	0	0	0	0	0	0	0	0	0	0	0	0	0	0	0	0	0	0	0
Proteobacteria	Gammaproteobacteria	Pseudomonadales	Pseudohongiellaceae	BIyi10	unclassified_BIyi10	0	0	0	0	0	0	0	0	0	0	0	0	0	0	0	0	0	0	0	0	0	0	0	0	0	0	0	0	0	0	0	0	0	0	0	0	0	5.85677e-05	0	0	0	0	0	0
Proteobacteria	Gammaproteobacteria	Pseudomonadales	Pseudohongiellaceae	Pseudohongiella	unclassified_Pseudohongiella	0	0	0	0	0	0	0	0	0	0	0	0	0	0	0	0	0	0	0	0	0	0	0	0	0	0	0	0	0	0	0	0	0	0	0	0	0	0	0	0	0	0	0	0
Proteobacteria	Gammaproteobacteria	Pseudomonadales	Pseudomonadaceae	Pseudomonas	unclassified_Pseudomonas	0.000274808	0.000171805	0.00154724	0.000165213	0.000139754	0.000273571	6.39182e-05	5.79251e-05	0	0	0	0.000220547	3.25061e-05	0.000172144	0.000396779	0	6.68516e-05	7.90155e-05	0.000297036	0.000427742	0.000201835	0	0.000337247	0.000906029	0.000236282	7.9583e-05	5.51329e-05	0.000290356	0.00031569	0.00027646	0.000233031	0.000335555	0.000102675	0.000108626	8.02069e-05	0.000140986	5.28606e-05	0.000292839	0.000248183	0.000266477	8.24198e-05	0.000133468	0	6.92809e-05
Proteobacteria	Gammaproteobacteria	SZB30	uncultured_prokaryote	uncultured_prokaryote	uncultured_prokaryote	0	0	0	0	0	0	0	0	0	0	0	0	0	0	0	0	0	0	0	0	0	0	0	0	0	0	0	0	0	0	6.21417e-05	0	0	0	0	0	0	0	0	0	0	0	0	0
Proteobacteria	Gammaproteobacteria	Salinisphaerales	Solimonadaceae	Hydrocarboniphaga	Hydrocarboniphaga_daqingensis	0	0	0	0	0	0	0	0	0	0	0	0	0	0	0	0	0	0	0	0	0	0	0	0	0	0	0	0	0	0	0	0	0	3.10361e-05	0	0	0	1.46419e-05	0	0	0	0	0	0
Proteobacteria	Gammaproteobacteria	Salinisphaerales	Solimonadaceae	Polycyclovorans	unclassified_Polycyclovorans	0	0	0	0	0	0	0	0	0	0	0	0	0	0	0	0	0	0	0	0	0	0	0	0	0	0	0	0	6.57687e-05	0	0	0	0	0	0	0	0	0	0	0	0	0	0	0
Proteobacteria	Gammaproteobacteria	Salinisphaerales	Solimonadaceae	Polycyclovorans	uncultured_Xanthomonadales_bacterium	0	0	0	0	0	0	0	0	0	0	0	0	0	0	0	0	0	0	0	0	0	0	0	0	0	0	0	0	3.94612e-05	0	0	0	0	6.20723e-05	0	0	0	0	0	0	0	0	0	0
Proteobacteria	Gammaproteobacteria	Steroidobacterales	Steroidobacteraceae	Steroidobacter	unclassified_Steroidobacter	0	5.72683e-05	0	0	0	0	0	0	0.000100906	0	0	0	0	0	0	0	0	0	0	0	0	0	6.32338e-05	0	0	0	0	0	6.57687e-05	0	0	0	0	0	0	0	5.28606e-05	0	0	0	0	0	0	0
Proteobacteria	Gammaproteobacteria	Steroidobacterales	Steroidobacteraceae	unclassified_Steroidobacteraceae	unclassified_Steroidobacteraceae	0	0	0	0	0	0	0	0	0.000126132	0	0	0	0	0	0	0	0	0	0	0	0	0	0	0	0	0	0	0	0	0	6.21417e-05	0	0	0	0	0	0	0	0	0	0	0	0	0
Proteobacteria	Gammaproteobacteria	Xanthomonadales	Rhodanobacteraceae	Chujaibacter	unclassified_Chujaibacter	0	0	0	0	0	0	0	0	0	0	0	0	0	4.3036e-05	0	0	0	0	0	0	0	0	0	0	0	0	0	0	0	1.45505e-05	0	0	0.000119787	0	0	6.26606e-05	0	4.39258e-05	0	0	0	0	0	0
Proteobacteria	Gammaproteobacteria	Xanthomonadales	Rhodanobacteraceae	Dokdonella	Dokdonella_koreensis	0	0	0	0	0	0	0	0	0	0	0	0	0	0	0	0	0	0	0	0	0	0	0	0	0	0	0	0	0	0	0	0	0	0	0	0	0	4.39258e-05	0	0	0	0	0	0
Proteobacteria	Gammaproteobacteria	Xanthomonadales	Rhodanobacteraceae	Dokdonella	uncultured_Dokdonella_sp.	0	0	0	0	0	0	0	0	0	0	0	0	0	0	0	0	0	0	0	0	0	0	0	0	0	0	0	0	0.000276229	0.000174606	0.000124283	0.000228788	0	0	0	0	0	0	0	0	0	0	0	0
Proteobacteria	Gammaproteobacteria	Xanthomonadales	Rhodanobacteraceae	Dyella	unclassified_Dyella	0.000124913	0	0.000293443	0	0	0	0	0	0	0	0	0	0	0	4.95974e-05	0	0	0	0	0	0	0	0	0.000137874	0	0	0	0	0	0	0	0	0	0	0	0	0	0	0	0	0	0	0	0
Proteobacteria	Gammaproteobacteria	Xanthomonadales	Rhodanobacteraceae	Mizugakiibacter	Mizugakiibacter_sediminis	0	0	0	0	0	0	0	0	0	0	0.000106426	0	6.50121e-05	0	0	0	0	0	0	0	0	0	0	0	0	0	0	0	0	0	0	0	0	0	0	0	0	7.32097e-05	0	0	0	0	0	0
Proteobacteria	Gammaproteobacteria	Xanthomonadales	Rhodanobacteraceae	Mizugakiibacter	unclassified_Mizugakiibacter	0	0	0	0	0	0	0	0	0	0	0	0	0	0	6.61299e-05	0	0	0	0	0	0	0	0	0	0	0	0	0	0	0	0	0	0	0	0	0	0	0	0	0	0	0	0	0
Proteobacteria	Gammaproteobacteria	Xanthomonadales	Rhodanobacteraceae	Mizugakiibacter	uncultured_gamma_proteobacterium	0	0	0	0	0	0	0	0	0	0	0	0	0	0	0	0	0	0	0	0	0	0	0	0	0	0	0	0	0	0	0	0	0	9.31084e-05	0	0	0	0	0	0	0	0	0	0
Proteobacteria	Gammaproteobacteria	Xanthomonadales	Rhodanobacteraceae	Rhodanobacter	Rhodanobacter_aciditrophus	0	0	0	0	0	0	0	0	0	0	0	0	0	0	0	0	0	0	0	0	0	0	0	0	0	0	0	0	0	0	0	0	0	0	0	0	0	0	0	0	6.18149e-05	0	0	0
Proteobacteria	Gammaproteobacteria	Xanthomonadales	Rhodanobacteraceae	Rhodanobacter	unclassified_Rhodanobacter	0	0	0	0	0	0	0	0	0	0	0	0	0	1.43453e-05	0	0	0	0	0	0	0	0	0	0	0	0	0	0	5.2615e-05	0.000160056	9.32126e-05	9.1515e-05	0	0	6.01552e-05	0	0	4.39258e-05	0	0	0	0	0	0
Proteobacteria	Gammaproteobacteria	Xanthomonadales	Xanthomonadaceae	Arenimonas	unclassified_Arenimonas	0	0	0	0	0	5.86224e-05	0	0	0.000176585	0	0	0	0	0	0	0	0	0	0	0	0	0	0	0	0	0	0	0	0	0	0	0	0	0	0	0	0	0	0	0	0	0	0	0
Proteobacteria	Gammaproteobacteria	Xanthomonadales	Xanthomonadaceae	Luteimonas	unclassified_Luteimonas	0	0	0	0	0	0	0	0	0	0	0	0	0	0	0	0	0	0	0	0	0	0	0	0	0	0	0	0	0.000197306	0	0	0	0	0	0	0	0	0	0	0	0	0	0	0
Proteobacteria	Gammaproteobacteria	Xanthomonadales	Xanthomonadaceae	Lysobacter	Lysobacter_erysipheiresistens	0	0	0	0	0	0	0	0	0	0	0	0	0	5.73814e-05	0	0	0	0	0	0	0	0	0	0	0	0	0	0	0	0	0	0	0	0	0	0	0	0	0	0	0	0	0	0
Proteobacteria	Gammaproteobacteria	Xanthomonadales	Xanthomonadaceae	Lysobacter	Lysobacter_sp._RHLT3_4	0	0	0	0	0	0	0	0	0	0	0	0	0	0	0	0	0	0	0	0	0	0	0	0	0	0	0	0	0	0	0	4.57575e-05	0	0	0	0	0	0	0	0	0	0	0	0
Proteobacteria	Gammaproteobacteria	Xanthomonadales	Xanthomonadaceae	Lysobacter	unclassified_Lysobacter	0	0	0	0	0	0	0	0	0	0	0	0	0	0	0	0	0	0	0	0	0	0	0	0	0	0	0	0	0	0	0	0.00012202	6.84498e-05	4.65542e-05	0	4.69954e-05	0	0.000175703	0	0	0	0	0	0
Proteobacteria	Gammaproteobacteria	Xanthomonadales	Xanthomonadaceae	Pseudoxanthomonas	unclassified_Pseudoxanthomonas	0	0	0	0	0	0	0	0	0	0	0	0	0	0	0	0	0	0	0	0	0	0	0	0	0	0	0	0	0	0	0	0	0	0.000139663	0	0	0	0	0	0	0	0	0	0
Proteobacteria	Gammaproteobacteria	Xanthomonadales	Xanthomonadaceae	Stenotrophomonas	unclassified_Stenotrophomonas	0	0.000190894	0	0.000201927	4.65846e-05	0	0	0.000135159	0	0	0	0	0.000130024	0	0	3.76612e-05	0	0.0002568	0.000138617	0.000101843	0	9.56187e-05	6.32338e-05	0	0	0	0	4.14794e-05	6.57687e-05	0	0	0	0	0	0	6.26606e-05	0	0	0	0	0	0	5.50327e-05	6.92809e-05
Proteobacteria	Gammaproteobacteria	Xanthomonadales	Xanthomonadaceae	Thermomonas	unclassified_Thermomonas	0	0	0	0	0	0	0	0	0	0	0	0	0	0	0	0	0	0	0	0	0	0	0	0	0	0	0	0	0	0	7.76771e-05	0	0	0	0	0	0	0	0	0	0	0	0	0
Proteobacteria	Gammaproteobacteria	unclassified_Gammaproteobacteria	unclassified_Gammaproteobacteria	unclassified_Gammaproteobacteria	unclassified_Gammaproteobacteria	0	0	5.33533e-05	3.67141e-05	0	1.95408e-05	4.26121e-05	5.79251e-05	0	7.07898e-05	0	0	0	0	0	0	0	0	1.98024e-05	4.07373e-05	1.83486e-05	1.91237e-05	4.21559e-05	0	0	1.98957e-05	0	0	7.89224e-05	0.000392864	0.000186425	0.000198283	0	0.000124145	0.00012031	0.000234977	0.000299544	0.000746739	0	0	0	0	0	0
Spirochaetota	Leptospirae	Leptospirales	Leptospiraceae	RBG_16_49_21	uncultured_bacterium_SJA_88	0	0	0	0	0	0	0	0	0	0	0	0	0	0	0	0	0	0	0	0	0	0	0	0	0	1.98957e-05	0	0	0	0	0	0	0	0	0	0	0	0	0	0	4.12099e-05	0	0	0
Spirochaetota	Spirochaetia	Spirochaetales	Spirochaetaceae	Treponema	Treponema_denticola	0	0	5.33533e-05	0	0	3.90816e-05	0	0	0	0	0	0	0	0	0	0	0	0.000138277	0	6.1106e-05	0	3.82475e-05	0	3.93926e-05	0	0	0	0	0	0	0	0	0	0	0	0	0	0	0	0	0	0	0	1.38562e-05
Spirochaetota	Spirochaetia	Spirochaetales	Spirochaetaceae	Treponema	Treponema_lecithinolyticum	0	0	0	3.67141e-05	1.55282e-05	5.86224e-05	0	0	0	0	0	0	0	0	0	0	0	0	0	0	0	0	0	0	1.81755e-05	0	0	0	0	0	0	0	0	0	0	0	0	0	0	0	0	0	0	0
Spirochaetota	Spirochaetia	Spirochaetales	Spirochaetaceae	Treponema	Treponema_medium	0	0	0	0	0	0	0	0	0	0	0	0	0	0	0	5.64919e-05	1.67129e-05	0	0	0	0	0	0	0	0	0	0	0	0	0	0	0	0	0	0	0	0	0	0	0	0	0	0	0
Spirochaetota	Spirochaetia	Spirochaetales	Spirochaetaceae	Treponema	Treponema_socranskii	0	0	0	0	0	0	0	0	0	0	0	0	0	0	0	0	1.67129e-05	0	1.98024e-05	0	0	0	0	0	0	0	0	0	0	0	0	0	0	0	0	0	0	0	0	0	0	0	0	0
Spirochaetota	Spirochaetia	Spirochaetales	Spirochaetaceae	Treponema	unclassified_Treponema	9.993e-05	0.000133626	5.33533e-05	0	0	0	0	0	0	0	0	0	0	0	0	0	0	9.87693e-05	0.000297036	0	0.000165138	0	0	0	0	0	0	0	0	0	0	0	0	0	0	0	0	0	0	0	0	1.90669e-05	0	2.77123e-05
Spirochaetota	Spirochaetia	Spirochaetales	Spirochaetaceae	unclassified_Spirochaetaceae	uncultured_prokaryote	0	0	2.66766e-05	0	0	1.95408e-05	0	0	0	0	0	0	0	0	0	0	0	0	0	2.03687e-05	0	0	0	0	0	0	0	1.38265e-05	0	0	0	0	0	0	0	0	0	0	0	0	0	0	0	0
Synergistota	Synergistia	Synergistales	Synergistaceae	Aminivibrio	unclassified_Aminivibrio	0	0	0	0	0	0.000156326	0	0	0	0	0	0	0	4.3036e-05	0	0	1.67129e-05	0	0.000118814	0.000142581	0	0	0	0	0	0	0	0	0	0	0	0	0	0	0	0	0	0	0	0	0	1.90669e-05	0	0
Synergistota	Synergistia	Synergistales	Synergistaceae	Aminobacterium	unclassified_Aminobacterium	0	1.90894e-05	0	0	0	1.95408e-05	0	0	7.56792e-05	0	0	0	0	0	0	0	0	0	0	0	1.83486e-05	0	0	0	0	0	0	0	0	0	3.10709e-05	0	1.71124e-05	7.75904e-05	0	4.69954e-05	3.52404e-05	7.32097e-05	0	3.55303e-05	0	0	0	0
Synergistota	Synergistia	Synergistales	Synergistaceae	Cloacibacillus	Cloacibacillus_evryensis	0	0	0	0	0	0	8.52242e-05	0	0	0	0	0	0	0	0	0	0	0	0	0.000753641	0	0	0	0.00194993	0	0	0	0	0.000539303	0	0	6.101e-05	0	0	0.000160414	0	0	0	0	0	0	0	0	0
Synergistota	Synergistia	Synergistales	Synergistaceae	Cloacibacillus	Cloacibacillus_porcorum	0	0	0	0	0	0	0	0	0	0	0	0	0	0	0.00560451	0	0	0	0	0	0	0	0	0	0	0	0	0	0	0	0	0.000457575	0	0	0.00130336	0	0	0	0	1.77651e-05	0	0	0	0
Synergistota	Synergistia	Synergistales	Synergistaceae	Cloacibacillus	unclassified_Cloacibacillus	0	0.000152715	0	1.8357e-05	0	0	0.000276979	0	0	0	0	0	0	0	0	0	0	0	0	0	1.83486e-05	0	0	0	0	0	0	0	0	0	0	0	0	0	8.02069e-05	0	0	5.85677e-05	1.3788e-05	0	0.015124	0	0	0
Synergistota	Synergistia	Synergistales	Synergistaceae	EBM_39	unclassified_EBM_39	0	0	0	0	0	0	0	0	0	0	0	0	0	0	0	0	0	0	0	0	0	0	0	0	0	0	0	0	1.31537e-05	0	0	0	0	0	0	0	0	0	0	0	4.12099e-05	0	0	0
Synergistota	Synergistia	Synergistales	Synergistaceae	Fretibacterium	unclassified_Fretibacterium	0	0	0	0	0	0	0	0	0	0	0	0	0	0	0	7.53225e-05	0	0	0	0	0	0	0	0	0	0	0	0	0	0	0	0	0	0	0	0	0	0	0	0	0	0	0	0
Synergistota	Synergistia	Synergistales	Synergistaceae	JGI_0000079_D21	uncultured_Synergistetes_bacterium	0	0	0	0	0	0	2.13061e-05	0	0	0	0	0	0	0	0	0	0	0	0	0	1.83486e-05	0	0	0	0	1.98957e-05	0	1.38265e-05	0	0	0	0	0	0	0	0	0	0	0	0	0	0	0	0
Synergistota	Synergistia	Synergistales	Synergistaceae	Pyramidobacter	Pyramidobacter_piscolens	0	0	0.000666916	0	0	0	0	0	0.0275725	4.71932e-05	0	0	0	0	0.000347182	0	0	0	0	0.000875853	7.33945e-05	0	0	0	0.00218106	0	0	0	0	0	0	0.000442323	0	0	0	0	1.76202e-05	0	0	0	0	0	0.000311852	0
Synergistota	Synergistia	Synergistales	Synergistaceae	Pyramidobacter	unclassified_Pyramidobacter	0	0	0	0	0	0	0	0	0.000227038	0	0	0	0	0	0	0	0	0	0	0	0	0	0	0	0	0	0	0	0	0	0	0	0	0	0	0	0	0	0	0	0	0	0	0
Synergistota	Synergistia	Synergistales	Synergistaceae	Pyramidobacter	uncultured_Pyramidobacter_sp.	0	0	0	0	0	0	0	0	0	0	0	0	0	0	0	0	0	0	0	0.000366636	0	0	0	0	0	7.9583e-05	0	0	0	0	0	0	0	0	0	0	0	0	0	0	0	0	0	0
Synergistota	Synergistia	Synergistales	Synergistaceae	Syner_01	unclassified_Syner_01	0	0	0	5.50711e-05	0	0	4.26121e-05	0	0	0	0	0	0	0	0	0	0	0	0	0	0	3.82475e-05	0	0	7.27022e-05	0	5.51329e-05	0	0	0	0	0	0	0	0	0	0	0	0	0	0	0	7.3377e-05	0
Synergistota	Synergistia	Synergistales	Synergistaceae	Synergistes	Synergistes_jonesii	0	0	0.000213413	0	0	0	0	0	0	0	0	0	0	0	0	0	0	0	0	0	0	0	0	0	0	0	0	0	0	0	0	0	0	0	0	0	0	0	0	0	0	0	0	0
Synergistota	Synergistia	Synergistales	Synergistaceae	Synergistes	unclassified_Synergistes	0	0	0.000133383	0	0	0	0.000149142	0	0	0	0	0	0	0	0	0	0	0	0	0	0	0	0	0	0	0	0	0	0	0	0	0	0	0	0	0	0	0	0	0	0	0	0	0
Synergistota	Synergistia	Synergistales	Synergistaceae	Thermovirga	unclassified_Thermovirga	0	0	0	0	1.55282e-05	0	0	0	0	0	0	1.37842e-05	0	0	0	0	1.67129e-05	1.97539e-05	3.96047e-05	0	1.83486e-05	0	0	0	0	0	0	0	0	0	0	0	0	0	0	0	0	0	0	0	0	1.90669e-05	0	0
Synergistota	Synergistia	Synergistales	Synergistaceae	unclassified_Synergistaceae	Clostridiales_bacterium_JN18_A24_M	0	0	0	0	0	0	0	0	0	0	0	0	0	0	0	0	0	0	0	8.14747e-05	0	0	0	0	0	0	0	0	0	0	0	0	0	0	0	0	0	0	0	0	0	0	0	0
Synergistota	Synergistia	Synergistales	Synergistaceae	unclassified_Synergistaceae	unclassified_Synergistaceae	2.49825e-05	0	0.000133383	0	0	0	0	0	0	0	5.32132e-05	0	0	1.43453e-05	0	0	0	1.97539e-05	5.94071e-05	0	0	0	0	9.84814e-05	0	7.9583e-05	0	0	0	0	0	0	0	0	0	0	0	0	0	0	0	0	0	0
Thermotogota	Thermotogae	Kosmotogales	Kosmotogaceae	Mesotoga	unclassified_Mesotoga	0	0.000286342	0	0.000256999	0	0	0.000170448	0	0	0	0.00015964	0	0	0	0	0	0	0	1.98024e-05	0	0	0	0	0	5.45266e-05	0.000159166	0	0	0	0	0	0	0	0	0	0	0	0	0	0	0	5.72006e-05	0.000110065	0
Thermotogota	Thermotogae	Petrotogales	Petrotogaceae	Defluviitoga	unclassified_Defluviitoga	0	5.72683e-05	0	0	0	3.90816e-05	0	0	0	0	0	0	0	0	0	0	0	0	0	6.1106e-05	0	1.91237e-05	0	1.96963e-05	0	0	0	0	2.63075e-05	0	0	1.52525e-05	1.71124e-05	0	4.01035e-05	6.26606e-05	0	0	0	1.77651e-05	0	0	0	0
Verrucomicrobiota	Lentisphaeria	Victivallales	Victivallaceae	Victivallis	Victivallis_vadensis	0	0	0	5.50711e-05	0	0	0	0	0	0	0	0	0	0	0	0	0	0	0	0	0	0	0	0	0	0	0	0	0	0	0	0	0	0	0	0	0	0	0	0	0	0	0	0
Verrucomicrobiota	Lentisphaeria	Victivallales	vadinBE97	Bacteroidales_bacterium_55_9	unclassified_Bacteroidales_bacterium_55_9	0	0	0	0	0	0	0	0	0	0	0	0	0	0	0	0	0	0	0	0	0	0	0	0	0	0	0	0	0	0	0	0	0	0	6.01552e-05	0	0	0	0	0	0	0	0	0
Verrucomicrobiota	Verrucomicrobiae	Chthoniobacterales	Chthoniobacteraceae	Chthoniobacter	unclassified_Chthoniobacter	0	0	0	0	0	0	0	0	0	0	0	0	0	0	0	0	0	0	0	0	0	0	6.32338e-05	0	0	0	0	0	0	0	0	0	0	0	0	0	0	0	0	0	0	0	0	0
Verrucomicrobiota	Verrucomicrobiae	LD1_PB3	unclassified_LD1_PB3	unclassified_LD1_PB3	unclassified_LD1_PB3	0	0	0	0	0	0	0	0	0	0	0	0	0	0	0	0	0	0	5.94071e-05	0	0	0	0	0	0	0	0	0	0	0	0	0	0	0	0	0	0	0	0	0	0	0	0	0
Verrucomicrobiota	Verrucomicrobiae	Pedosphaerales	Pedosphaeraceae	unclassified_Pedosphaeraceae	unclassified_Pedosphaeraceae	0	0	0	0	0	0	0	0	0	0	0	0	0	0	0	0	0	0	0	0	0	0	0	0	0	0	0	0	3.94612e-05	0	0	0	0	0	0	0	0	0	0	0	0	0	0	0
Verrucomicrobiota	Verrucomicrobiae	Verrucomicrobiales	Akkermansiaceae	Akkermansia	unclassified_Akkermansia	0	0.00780758	0.000213413	0.00018357	0.000139754	0.000332193	0.000170448	0.0454133	0.000100906	0.021119	1.77377e-05	0	0.000195036	0.000143453	3.3065e-05	0.000150645	0.000250694	0.000493847	0.000732688	0.000183318	3.66972e-05	0.000439846	0.000590182	0.0331291	0	0.000159166	0.000165399	0.000400968	5.2615e-05	0.000130955	6.21417e-05	6.101e-05	0.00542465	0.00353812	0.0236811	0.000156651	0.000105721	0.000292839	6.89398e-05	0	0	7.62675e-05	0.05595	5.54247e-05
Verrucomicrobiota	Verrucomicrobiae	Verrucomicrobiales	Rubritaleaceae	Luteolibacter	unclassified_Luteolibacter	0	0	0	0	0	0	0	0	0.000176585	0	0	0	0	0	0	0	0	0	0	0	0	0	0	0	0	0	0	0	0	0	0	0	0	0	0	0	0	0	0	0	0	0	0	0
Verrucomicrobiota	Verrucomicrobiae	Verrucomicrobiales	Verrucomicrobiaceae	unclassified_Verrucomicrobiaceae	uncultured_verrucomicrobium_DEV009	0	0	0	0	0	0	0	0	0.000126132	0	0	0	0	0	0	0	0	0	0	0	0	0	0	0	0	0	0	0	0	0	0	0	0	0	0	0	0	0	0	0	0	0	0	0
unclassified_Bacteria	unclassified_Bacteria	unclassified_Bacteria	unclassified_Bacteria	unclassified_Bacteria	unclassified_Bacteria	7.49475e-05	0.000171805	0.000293443	0.00018357	0.000139754	0.000351734	0.000532652	0.000444093	0.000327943	0	0.000212853	0	0	0.000229526	0.000214922	0.000188306	0.000150416	0.000316062	0.000316838	0.000142581	0.000238532	0.000172114	0.000548026	0.000275748	7.27022e-05	0.000338228	7.35105e-05	0.000110612	0.000697148	0.00289556	0.00203514	0.00269969	0.00090696	0.00184665	0.00250647	0.00396328	0.00429933	0.00695492	9.65158e-05	0.00106591	0.00016484	0.000114401	0.00012841	5.54247e-05
[truncated: 3 more columns]

## Sheet: Table S2
Biomarker_names	Logarithm_value	Groups	LDA_scores	P_values
k__Bacteria.p__Firmicutes.c__Bacilli.o__Lactobacillales.f__Streptococcaceae.g__Streptococcus.s__unclassified_Streptococcus	3.68915			-
k__Bacteria.p__Proteobacteria.c__Alphaproteobacteria.o__Rhizobiales	1.85795			-
k__Bacteria.p__Firmicutes.c__Bacilli.o__Erysipelotrichales.f__Erysipelotrichaceae.g__Faecalitalea.s__Amedibacillus_dolichus	2.03549			-
k__Bacteria.p__Firmicutes.c__Clostridia.o__Monoglobales.f__Monoglobaceae.g__Monoglobus.s__uncultured_Clostridium_sp_	3.22022			0.0141352
k__Bacteria.p__Firmicutes.c__Clostridia.o__Lachnospirales.f__Lachnospiraceae.g__Dorea	3.52145			0.000777009
k__Bacteria.p__Synergistota.c__Synergistia	3.16816			-
k__Bacteria.p__Bacteroidota.c__Bacteroidia.o__Bacteroidales.f__Prevotellaceae.g__Prevotella_9	4.6335	IG	4.25174	0.00327895
k__Bacteria.p__Firmicutes.c__Clostridia.o__Oscillospirales.f__Oscillospiraceae.g__Colidextribacter.s__Colidextribacter_massiliensis	2.01826			-
k__Bacteria.p__Bacteroidota.c__Bacteroidia.o__Bacteroidales.f__Prevotellaceae.g__Prevotella_7	2.60769			-
k__Bacteria.p__Firmicutes.c__Clostridia.o__Peptococcales.f__Peptococcaceae	2.51265			0.0106277
k__Bacteria.p__Firmicutes.c__Bacilli.o__Erysipelotrichales.f__Erysipelotrichaceae.g__Turicibacter	2.55995			0.0353468
k__Bacteria.p__Actinobacteriota.c__Coriobacteriia.o__Coriobacteriales.f__Eggerthellaceae.g__Gordonibacter	1.96713			-
k__Bacteria.p__Bacteroidota.c__Bacteroidia.o__unclassified_Bacteroidia	2.01742			-
k__Bacteria.p__Actinobacteriota.c__Coriobacteriia.o__Coriobacteriales.f__Atopobiaceae.g__Atopobium.s__unclassified_Atopobium	2.20352			-
k__Bacteria.p__Firmicutes.c__Clostridia.o__Peptostreptococcales_Tissierellales.f__Peptostreptococcaceae.g__Romboutsia	3.57856			0.00284259
k__Bacteria.p__Campylobacterota.c__Campylobacteria.o__Campylobacterales.f__Helicobacteraceae.g__Helicobacter.s__unclassified_Helicobacter	1.88696			-
k__Bacteria.p__Firmicutes.c__Clostridia.o__Lachnospirales.f__Lachnospiraceae.g__Butyrivibrio	2.94201			-
k__Bacteria.p__Actinobacteriota.c__Actinobacteria.o__Micrococcales.f__Micrococcaceae.g__Rothia.s__unclassified_Rothia	2.61344			-
k__Bacteria.p__Firmicutes.c__Bacilli.o__Erysipelotrichales.f__Erysipelotrichaceae.g__Turicibacter.s__unclassified_Turicibacter	2.55995			0.0353468
k__Bacteria.p__Firmicutes.c__Clostridia.o__Oscillospirales.f__Oscillospiraceae.g__UCG_002.s__uncultured_rumen_bacterium	3.38622			0.000101057
k__Bacteria.p__Bacteroidota.c__Bacteroidia.o__Bacteroidales.f__Prevotellaceae.g__Paraprevotella	3.27897			0.015786
k__Bacteria.p__Firmicutes.c__Clostridia.o__Oscillospirales.f__Ruminococcaceae.g___Eubacterium__siraeum_group	2.88749			0.0474725
k__Bacteria.p__Firmicutes.c__Clostridia.o__Oscillospirales.f__Ruminococcaceae.g__unclassified_Ruminococcaceae.s__unclassified_Ruminococcaceae	4.15174			1.92773e-05
k__Bacteria.p__Bacteroidota.c__Bacteroidia	5.24605			-
k__Bacteria.p__Firmicutes.c__Bacilli.o__Erysipelotrichales.f__Erysipelatoclostridiaceae.g__Coprobacillus	2.14475			-
k__Bacteria.p__Acidobacteriota	2.17041			-
k__Bacteria.p__Firmicutes.c__Clostridia.o__Christensenellales.f__Christensenellaceae.g__Christensenellaceae_R_7_group	4.08534			4.9784e-06
k__Bacteria.p__Firmicutes.c__Bacilli.o__Lactobacillales.f__Streptococcaceae	3.70464			-
k__Bacteria.p__Patescibacteria.c__Saccharimonadia.o__Saccharimonadales.f__Saccharimonadaceae.g__TM7x	2.10186			-
k__Bacteria.p__Bacteroidota.c__Bacteroidia.o__Bacteroidales.f__Rikenellaceae.g__Alistipes.s__Alistipes_sp__N15_MGS_157	2.3229			-
k__Bacteria.p__Firmicutes.c__Clostridia.o__Oscillospirales.f__Ruminococcaceae.g__Negativibacillus	2.87157			0.00442196
k__Bacteria.p__Bacteroidota.c__Bacteroidia.o__Bacteroidales.f__Rikenellaceae	4.25537			0.00328212
k__Bacteria.p__Firmicutes.c__Clostridia.o__Clostridia_vadinBB60_group.f__unclassified_Clostridia_vadinBB60_group	3.85085			-
k__Bacteria.p__Firmicutes.c__Bacilli.o__Lactobacillales.f__Lactobacillaceae.g__Lactobacillus	3.49602			-
k__Bacteria.p__Firmicutes.c__Negativicutes.o__Acidaminococcales.f__Acidaminococcaceae.g__Phascolarctobacterium	4.53449			-
k__Bacteria.p__Firmicutes.c__Clostridia.o__Oscillospirales.f__Oscillospiraceae.g__NK4A214_group	3.69552			0.014385
k__Bacteria.p__Bacteroidota.c__Bacteroidia.o__Bacteroidales.f__Prevotellaceae.g__Alloprevotella.s__uncultured_Bacteroidales_bacterium	2.12107			-
k__Bacteria.p__Bacteroidota.c__Bacteroidia.o__Bacteroidales.f__Marinifilaceae.g__Odoribacter.s__unclassified_Odoribacter	2.63672			-
k__Bacteria.p__Firmicutes.c__Clostridia.o__Oscillospirales.f__Ruminococcaceae.g__Phocea	2.48032			-
k__Bacteria.p__Firmicutes.c__Clostridia.o__Oscillospirales.f__Butyricicoccaceae.g__Butyricicoccus.s__unclassified_Butyricicoccus	3.55837			-
k__Bacteria.p__Bacteroidota.c__Bacteroidia.o__Bacteroidales.f__Prevotellaceae.g__Prevotellaceae_Ga6A1_group.s__unclassified_Prevotellaceae_Ga6A1_group	2.32682			-
k__Bacteria.p__Proteobacteria.c__Gammaproteobacteria.o__Burkholderiales.f__Sutterellaceae.g__Sutterella.s__unclassified_Sutterella	3.71155			-
k__Bacteria.p__Verrucomicrobiota.c__Verrucomicrobiae.o__Verrucomicrobiales.f__Akkermansiaceae	3.8108			-
k__Bacteria.p__Firmicutes.c__Bacilli.o__RF39.f__uncultured_rumen_bacterium.g__uncultured_rumen_bacterium	2.78641			0.00391818
k__Bacteria.p__Firmicutes.c__Clostridia.o__Christensenellales.f__Christensenellaceae.g__Christensenella	1.8094			-
k__Bacteria.p__Firmicutes.c__Bacilli.o__RF39	2.92706			0.000669512
k__Bacteria.p__Firmicutes.c__Negativicutes.o__Veillonellales_Selenomonadales.f__Veillonellaceae.g__Megasphaera	4.51973			-
k__Bacteria.p__Proteobacteria.c__Gammaproteobacteria.o__Burkholderiales.f__Comamonadaceae.g__unclassified_Comamonadaceae	1.8095			-
k__Bacteria.p__Bacteroidota.c__Bacteroidia.o__Bacteroidales.f__Tannerellaceae.g__Parabacteroides.s__Parabacteroides_merdae	4.02055			0.000108395
k__Bacteria.p__Proteobacteria.c__Gammaproteobacteria.o__unclassified_Gammaproteobacteria.f__unclassified_Gammaproteobacteria	1.87588			-
k__Bacteria.p__Firmicutes.c__Bacilli.o__Lactobacillales.f__Lactobacillaceae	3.77404			-
k__Bacteria.p__Firmicutes.c__Bacilli.o__RF39.f__unclassified_RF39	2.36898			-
k__Bacteria.p__Firmicutes.c__Bacilli.o__Staphylococcales.f__Gemellaceae.g__Gemella	2.01095			-
k__Bacteria.p__Firmicutes.c__Clostridia.o__Oscillospirales.f__Oscillospiraceae.g__Colidextribacter.s__Anaerostipes_hadrus	2.38059			0.00704255
k__Bacteria.p__Proteobacteria	5.20139			-
k__Bacteria.p__Firmicutes.c__Clostridia.o__Peptococcales.f__Peptococcaceae.g__Peptococcus	2.16277			-
k__Bacteria.p__Firmicutes.c__Negativicutes.o__Veillonellales_Selenomonadales.f__Selenomonadaceae	5.01275			-
k__Bacteria.p__Firmicutes.c__Clostridia.o__Oscillospirales.f___Eubacterium__coprostanoligenes_group.g__unclassified__Eubacterium__coprostanoligenes_group.s__unclassified__Eubacterium__coprostanoligenes_group	4.39214			0.00614261
k__Bacteria.p__Proteobacteria.c__Gammaproteobacteria.o__unclassified_Gammaproteobacteria.f__unclassified_Gammaproteobacteria.g__unclassified_Gammaproteobacteria.s__unclassified_Gammaproteobacteria	1.87588			-
k__Bacteria.p__Firmicutes.c__Clostridia.o__Christensenellales.f__Christensenellaceae.g__Christensenellaceae_R_7_group.s__Christensenellaceae_R_7_group_bacterium_YE57	2.38685			0.0352218
k__Bacteria.p__Firmicutes.c__Clostridia.o__Lachnospirales.f__Lachnospiraceae.g__Lachnospiraceae_NK4A136_group.s__Lachnospiraceae_bacterium_GAM79	3.8255			2.36657e-06
k__Bacteria.p__Firmicutes.c__Bacilli.o__Erysipelotrichales.f__Erysipelatoclostridiaceae.g__Catenibacterium	2.70973			-
k__Bacteria.p__Proteobacteria.c__Alphaproteobacteria.o__Rhizobiales.f__Xanthobacteraceae	1.85795			-
k__Bacteria.p__Bacteroidota.c__Bacteroidia.o__Bacteroidales.f__Marinifilaceae.g__Odoribacter.s__Odoribacter_splanchnicus	2.89147			7.76942e-05
k__Bacteria.p__Firmicutes.c__Bacilli.o__RF39.f__uncultured_rumen_bacterium.g__uncultured_rumen_bacterium.s__uncultured_rumen_bacterium	2.78641			0.00391818
k__Bacteria.p__Bacteroidota.c__Bacteroidia.o__Bacteroidales.f__Rikenellaceae.g__Rikenellaceae_RC9_gut_group	2.42758			-
k__Bacteria.p__Firmicutes.c__Clostridia.o__Oscillospirales.f__UCG_010.g__unclassified_UCG_010.s__unclassified_UCG_010	3.23008			0.00682727
k__Bacteria.p__Firmicutes.c__Bacilli.o__Erysipelotrichales.f__Erysipelatoclostridiaceae	3.47215			0.00614392
k__Bacteria.p__Proteobacteria.c__Gammaproteobacteria.o__Burkholderiales.f__Alcaligenaceae	1.78911			0.0102051
k__Bacteria.p__Firmicutes.c__Negativicutes.o__Veillonellales_Selenomonadales.f__Selenomonadaceae.g__Mitsuokella.s__unclassified_Mitsuokella	3.33025			-
k__Bacteria.p__Synergistota.c__Synergistia.o__Synergistales.f__Synergistaceae.g__Cloacibacillus.s__Cloacibacillus_porcorum	2.38773			-
k__Bacteria.p__Actinobacteriota.c__Coriobacteriia.o__Coriobacteriales.f__Atopobiaceae.g__Atopobium	2.20352			-
k__Bacteria.p__Fusobacteriota.c__Fusobacteriia.o__Fusobacteriales.f__Fusobacteriaceae.g__unclassified_Fusobacteriaceae.s__unclassified_Fusobacteriaceae	3.52517			-
k__Bacteria.p__Bacteroidota.c__Bacteroidia.o__Bacteroidales.f__Bacteroidaceae.g__Bacteroides.s__Bacteroides_intestinalis	2.66311			-
k__Bacteria.p__Firmicutes.c__Clostridia.o__Peptococcales.f__Peptococcaceae.g__Peptococcus.s__unclassified_Peptococcus	2.16277			-
k__Bacteria.p__Firmicutes.c__Clostridia.o__Christensenellales	4.1615			2.59915e-05
k__Bacteria.p__Bacteroidota.c__Bacteroidia.o__Bacteroidales.f__Barnesiellaceae.g__Barnesiella.s__unclassified_Barnesiella	3.40532			0.045806
k__Bacteria.p__Firmicutes.c__Clostridia.o__Peptostreptococcales_Tissierellales.f__Peptostreptococcaceae.g__Intestinibacter	3.20123			-
k__Bacteria.p__Firmicutes.c__Clostridia.o__Oscillospirales.f__Ruminococcaceae.g__Ruminococcus.s__Ruminococcus_callidus	2.88237			-
k__Bacteria.p__Firmicutes.c__Bacilli.o__Bacillales.f__Bacillaceae.g__Bacillus	2.41432			-
k__Bacteria.p__unclassified_Bacteria	2.92515			-
k__Bacteria.p__Firmicutes.c__Bacilli.o__Erysipelotrichales.f__Erysipelotrichaceae.g__Faecalitalea.s__Absiella_argi	2.6236			-
k__Bacteria.p__Firmicutes.c__Bacilli.o__Erysipelotrichales.f__Erysipelatoclostridiaceae.g__Erysipelotrichaceae_UCG_003.s__unclassified_Erysipelotrichaceae_UCG_003	3.34624			0.00371683
k__Bacteria.p__Firmicutes.c__Clostridia.o__Lachnospirales.f__Lachnospiraceae.g__Lachnospiraceae_FCS020_group.s__unclassified_Lachnospiraceae_FCS020_group	2.3678			0.040733
k__Bacteria.p__Proteobacteria.c__Gammaproteobacteria.o__Burkholderiales.f__Burkholderiaceae	2.23438			-
k__Bacteria.p__Bacteroidota.c__Bacteroidia.o__Bacteroidales.f__Tannerellaceae.g__Parabacteroides.s__Parabacteroides_sp__CT06	2.11648			-
k__Bacteria.p__Firmicutes.c__Clostridia.o__Oscillospirales.f__Ruminococcaceae.g__Incertae_Sedis.s___Clostridium__leptum	3.1002			-
k__Bacteria.p__Bacteroidota.c__Bacteroidia.o__Bacteroidales.f__unclassified_Bacteroidales	2.45152			0.00103567
k__Bacteria.p__Fusobacteriota.c__Fusobacteriia.o__Fusobacteriales	4.3932			-
k__Bacteria.p__Acidobacteriota.c__Acidobacteriae.o__Acidobacteriales.f__unclassified_Acidobacteriales.g__unclassified_Acidobacteriales	1.87601			-
k__Bacteria.p__Firmicutes.c__unclassified_Firmicutes.o__unclassified_Firmicutes.f__unclassified_Firmicutes	1.71522			-
k__Bacteria.p__Firmicutes.c__Bacilli.o__Staphylococcales.f__Gemellaceae	2.01095			-
k__Bacteria.p__Bacteroidota.c__Bacteroidia.o__Bacteroidales.f__Marinifilaceae	3.54632			0.000499754
k__Bacteria.p__Firmicutes.c__Clostridia.o__Oscillospirales.f__Ruminococcaceae.g__Fournierella	2.06285			0.0252707
k__Bacteria.p__Firmicutes.c__Negativicutes.o__Acidaminococcales.f__Acidaminococcaceae.g__Acidaminococcus.s__Acidaminococcus_fermentans	2.67589			-
k__Bacteria.p__Firmicutes.c__Clostridia.o__Clostridia_UCG_014.f__unclassified_Clostridia_UCG_014.g__unclassified_Clostridia_UCG_014.s__unclassified_Clostridia_UCG_014	3.70962			-
k__Bacteria.p__Bacteroidota.c__Bacteroidia.o__Bacteroidales.f__Prevotellaceae.g__Prevotellaceae_Ga6A1_group	2.32682			-
k__Bacteria.p__Firmicutes.c__Clostridia.o__Clostridia_vadinBB60_group.f__unclassified_Clostridia_vadinBB60_group.g__unclassified_Clostridia_vadinBB60_group	3.85085			-
k__Bacteria.p__Bacteroidota.c__Bacteroidia.o__Bacteroidales.f__Prevotellaceae	4.74562	IG	4.36854	0.000837784
k__Bacteria.p__Firmicutes.c__Bacilli.o__unclassified_Bacilli.f__unclassified_Bacilli.g__unclassified_Bacilli	2.51949			-
k__Bacteria.p__Synergistota.c__Synergistia.o__Synergistales	3.16816			-
k__Bacteria.p__Firmicutes.c__Clostridia.o__Oscillospirales.f__Oscillospiraceae.g__Colidextribacter	3.11523			0.00920632
k__Bacteria.p__Firmicutes.c__Clostridia.o__Lachnospirales.f__Lachnospiraceae.g__Roseburia.s__unclassified_Roseburia	4.39576			0.00279741
k__Bacteria.p__Firmicutes.c__Negativicutes.o__Veillonellales_Selenomonadales.f__Selenomonadaceae.g__Megamonas.s__unclassified_Megamonas	4.81901			-
k__Bacteria.p__Fusobacteriota.c__Fusobacteriia.o__Fusobacteriales.f__Fusobacteriaceae	4.3932			-
k__Bacteria.p__Bacteroidota.c__Bacteroidia.o__Bacteroidales.f__Tannerellaceae.g__Parabacteroides.s__Parabacteroides_goldsteinii	2.81416			-
k__Bacteria.p__Firmicutes.c__Bacilli.o__Lactobacillales.f__Lactobacillaceae.g__Weissella.s__unclassified_Weissella	1.96444			-
k__Bacteria.p__Bacteroidota.c__Bacteroidia.o__Bacteroidales.f__Dysgonomonadaceae	1.7449			-
k__Bacteria.p__Firmicutes.c__Clostridia.o__Oscillospirales.f__Ruminococcaceae.g__Paludicola.s__unclassified_Paludicola	2.31331			-
k__Bacteria.p__Firmicutes.c__Bacilli.o__Lactobacillales.f__Lactobacillaceae.g__Lactobacillus.s__unclassified_Lactobacillus	3.2362			-
k__Bacteria.p__Firmicutes.c__Negativicutes.o__Veillonellales_Selenomonadales.f__Veillonellaceae.g__Dialister	4.58424			0.00345365
k__Bacteria.p__Proteobacteria.c__Gammaproteobacteria.o__Enterobacterales.f__Morganellaceae	2.33932			-
k__Bacteria.p__Firmicutes.c__Bacilli.o__Erysipelotrichales.f__Erysipelotrichaceae.g__Holdemanella	3.36891			0.0185549
k__Bacteria.p__unclassified_Bacteria.c__unclassified_Bacteria	2.92515			-
k__Bacteria.p__Firmicutes.c__Clostridia.o__unclassified_Clostridia.f__unclassified_Clostridia	2.5597			0.000164576
k__Bacteria.p__Firmicutes.c__Clostridia.o__Oscillospirales.f__Butyricicoccaceae.g__Butyricicoccus.s__Butyricicoccus_sp__K4410_MGS_46	2.77561			-
k__Bacteria.p__Firmicutes.c__Clostridia.o__Oscillospirales.f__Ruminococcaceae.g__Candidatus_Soleaferrea.s__Ruminococcaceae_bacterium_GD6	1.77425			-
k__Bacteria.p__Chloroflexi.c__Anaerolineae	2.16303			-
k__Bacteria.p__Firmicutes.c__Clostridia.o__Lachnospirales.f__Lachnospiraceae.g__Sellimonas	2.61077			-
k__Bacteria.p__Actinobacteriota.c__Actinobacteria.o__Actinomycetales.f__Actinomycetaceae.g__Actinomyces.s__Schaalia_odontolytica	2.71434			0.0123268
k__Bacteria.p__Firmicutes.c__Negativicutes.o__Acidaminococcales.f__Acidaminococcaceae.g__Acidaminococcus.s__unclassified_Acidaminococcus	3.45529			-
k__Bacteria.p__Firmicutes.c__Clostridia.o__Oscillospirales.f__Ruminococcaceae.g__DTU089.s__unclassified_DTU089	2.07029			-
k__Bacteria.p__Cloacimonadota.c__Cloacimonadia.o__Cloacimonadales.f__W27.g__uncultured_Cloacimonetes_bacterium.s__uncultured_Cloacimonetes_bacterium	2.57545			-
k__Bacteria.p__Bacteroidota.c__Bacteroidia.o__Bacteroidales.f__Bacteroidaceae	4.98074			-
k__Bacteria.p__Actinobacteriota.c__Actinobacteria.o__Bifidobacteriales.f__Bifidobacteriaceae	4.84084	CG	4.28313	0.0323548
k__Bacteria.p__Desulfobacterota.c__Desulfovibrionia.o__Desulfovibrionales.f__Desulfovibrionaceae.g__Bilophila.s__unclassified_Bilophila	2.91281			-
k__Bacteria.p__Proteobacteria.c__Gammaproteobacteria.o__Burkholderiales.f__Sutterellaceae.g__Sutterella	3.77009			-
k__Bacteria.p__Firmicutes.c__Bacilli.o__Lactobacillales.f__Lactobacillaceae.g__Companilactobacillus.s__unclassified_Companilactobacillus	1.91397			-
k__Bacteria.p__Patescibacteria.c__Saccharimonadia.o__Saccharimonadales	2.32547			-
k__Bacteria.p__Firmicutes.c__Clostridia.o__Lachnospirales.f__Lachnospiraceae.g__Tuzzerella.s__unclassified_Tuzzerella	2.59229			-
k__Bacteria.p__Firmicutes.c__Clostridia.o__Peptostreptococcales_Tissierellales.f__Peptostreptococcaceae.g__Intestinibacter.s__unclassified_Intestinibacter	3.20123			-
k__Bacteria.p__Firmicutes.c__Clostridia.o__Oscillospirales.f__Oscillospiraceae.g__Oscillibacter.s__unclassified_Oscillibacter	2.55716			0.0197514
k__Bacteria.p__Patescibacteria.c__Saccharimonadia.o__Saccharimonadales.f__Saccharimonadaceae.g__unclassified_Saccharimonadaceae	2.04024			-
k__Bacteria.p__Firmicutes.c__Clostridia.o__Clostridiales.f__Clostridiaceae	3.17008			-
k__Bacteria.p__Firmicutes.c__Clostridia.o__Oscillospirales.f__Ruminococcaceae.g__Incertae_Sedis.s__unclassified_Incertae_Sedis	3.04545			-
k__Bacteria.p__Bacteroidota.c__Bacteroidia.o__Bacteroidales.f__Barnesiellaceae	3.4276			0.0160532
k__Bacteria.p__Proteobacteria.c__Gammaproteobacteria.o__unclassified_Gammaproteobacteria	1.87588			-
k__Bacteria.p__Firmicutes.c__Clostridia.o__Oscillospirales.f__Butyricicoccaceae.g__UCG_009	1.88167			0.0381508
k__Bacteria.p__Firmicutes.c__Clostridia.o__Oscillospirales.f__Oscillospiraceae.g__Flavonifractor	3.46954			-
k__Bacteria.p__Firmicutes.c__Clostridia.o__Monoglobales.f__Monoglobaceae	3.2707			0.014385
k__Bacteria.p__Firmicutes.c__Clostridia.o__Clostridia_vadinBB60_group.f__unclassified_Clostridia_vadinBB60_group.g__unclassified_Clostridia_vadinBB60_group.s__unclassified_Clostridia_vadinBB60_group	3.85085			-
k__Bacteria.p__Actinobacteriota.c__Coriobacteriia.o__Coriobacteriales.f__Atopobiaceae.g__Olsenella.s__unclassified_Olsenella	2.26911			-
k__Bacteria.p__Firmicutes.c__Clostridia.o__Lachnospirales.f__Defluviitaleaceae.g__Defluviitaleaceae_UCG_011.s__unclassified_Defluviitaleaceae_UCG_011	2.25863			-
k__Bacteria.p__Actinobacteriota.c__Actinobacteria.o__Bifidobacteriales	4.84084	CG	4.28313	0.0323548
k__Bacteria.p__Firmicutes.c__Bacilli.o__Staphylococcales.f__Staphylococcaceae.g__Staphylococcus	2.88682			-
k__Bacteria.p__Bacteroidota.c__Bacteroidia.o__Bacteroidales.f__Prevotellaceae.g__Prevotella.s__unclassified_Prevotella	3.23745			-
k__Bacteria.p__Firmicutes.c__Negativicutes.o__Veillonellales_Selenomonadales.f__Selenomonadaceae.g__Mitsuokella	3.33025			-
k__Bacteria.p__Firmicutes.c__Bacilli.o__Lactobacillales.f__Lactobacillaceae.g__Ligilactobacillus	3.33547			-
k__Bacteria.p__Acidobacteriota.c__Vicinamibacteria.o__Vicinamibacterales	2.044			-
k__Bacteria.p__Acidobacteriota.c__Vicinamibacteria.o__Vicinamibacterales.f__unclassified_Vicinamibacterales.g__unclassified_Vicinamibacterales	1.72628			-
k__Bacteria.p__Synergistota	3.16816			-
k__Bacteria.p__Firmicutes.c__Negativicutes.o__Veillonellales_Selenomonadales.f__Veillonellaceae.g__Megasphaera.s__Megasphaera_elsdenii	3.9464			-
k__Bacteria.p__Firmicutes.c__unclassified_Firmicutes	1.71522			-
k__Bacteria.p__Firmicutes.c__Clostridia.o__Oscillospirales.f__Oscillospiraceae.g__UCG_003.s__unclassified_UCG_003	3.23464			2.17245e-05
k__Bacteria.p__Actinobacteriota.c__Actinobacteria.o__Bifidobacteriales.f__Bifidobacteriaceae.g__Bifidobacterium	4.84084	CG	4.28313	0.0323548
k__Bacteria.p__Firmicutes.c__Clostridia.o__Oscillospirales.f__Ruminococcaceae.g__Anaerotruncus	2.36244			-
k__Bacteria.p__Actinobacteriota.c__Actinobacteria.o__Micrococcales	2.74411			-
k__Bacteria.p__Firmicutes.c__Clostridia.o__Lachnospirales.f__Lachnospiraceae.g__Blautia	4.00246			-
k__Bacteria.p__Desulfobacterota.c__Desulfovibrionia.o__Desulfovibrionales	3.94217			0.0098725
k__Bacteria.p__Firmicutes.c__Clostridia.o__Oscillospirales.f___Eubacterium__coprostanoligenes_group.g__unclassified__Eubacterium__coprostanoligenes_group	4.39214			0.00614261
k__Bacteria.p__Firmicutes.c__Clostridia.o__Lachnospirales.f__Lachnospiraceae	5.2873			-
k__Bacteria.p__Synergistota.c__Synergistia.o__Synergistales.f__Synergistaceae.g__Cloacibacillus.s__Cloacibacillus_evryensis	2.16608			-
k__Bacteria.p__Proteobacteria.c__Gammaproteobacteria.o__Pseudomonadales.f__Moraxellaceae.g__Acinetobacter.s__unclassified_Acinetobacter	2.81336			-
k__Bacteria.p__Bacteroidota.c__Bacteroidia.o__Bacteroidales.f__Prevotellaceae.g__Paraprevotella.s__Paraprevotella_clara	2.57323			0.0352218
k__Bacteria.p__Campylobacterota.c__Campylobacteria.o__Campylobacterales	1.88696			-
k__Bacteria.p__Proteobacteria.c__Gammaproteobacteria.o__Pseudomonadales	2.91105			-
k__Bacteria.p__Fusobacteriota.c__Fusobacteriia.o__Fusobacteriales.f__Fusobacteriaceae.g__Fusobacterium.s__unclassified_Fusobacterium	4.32281			-
k__Bacteria.p__Bacteroidota.c__Bacteroidia.o__Bacteroidales.f__Bacteroidaceae.g__Bacteroides.s__Bacteroides_uniformis	3.0963			-
k__Bacteria.p__Firmicutes.c__Bacilli.o__Lactobacillales.f__Carnobacteriaceae.g__Granulicatella	2.06414			-
k__Bacteria.p__Firmicutes.c__Bacilli.o__Staphylococcales.f__Staphylococcaceae	2.88682			-
k__Bacteria.p__Firmicutes.c__Clostridia.o__Lachnospirales.f__Lachnospiraceae.g__Hungatella	3.69965			-
k__Bacteria.p__Firmicutes.c__Clostridia.o__unclassified_Clostridia.f__unclassified_Clostridia.g__unclassified_Clostridia.s__unclassified_Clostridia	2.5597			0.000164576
k__Bacteria.p__Firmicutes.c__Bacilli.o__Staphylococcales.f__Gemellaceae.g__Gemella.s__unclassified_Gemella	2.01095			-
k__Bacteria.p__Firmicutes.c__Clostridia.o__Lachnospirales.f__Lachnospiraceae.g__Eisenbergiella	3.32494			0.0447825
k__Bacteria.p__Chloroflexi.c__Anaerolineae.o__Anaerolineales	2.16303			-
k__Bacteria.p__Firmicutes.c__Clostridia.o__Lachnospirales.f__Lachnospiraceae.g__Fusicatenibacter	3.57487			-
k__Bacteria.p__Firmicutes.c__Clostridia.o__Oscillospirales.f__unclassified_Oscillospirales	2.33549			-
k__Bacteria.p__Firmicutes.c__Clostridia.o__Lachnospirales.f__Lachnospiraceae.g___Eubacterium__ruminantium_group	3.5361			0.022632
k__Bacteria.p__Firmicutes.c__Negativicutes.o__Acidaminococcales.f__Acidaminococcaceae.g__Phascolarctobacterium.s__Ruminococcus_sp__N15_MGS_57	1.69282			-
k__Bacteria.p__Firmicutes.c__Bacilli.o__Erysipelotrichales.f__Erysipelotrichaceae.g__Holdemanella.s__unclassified_Holdemanella	3.36891			0.0185549
k__Bacteria.p__Firmicutes.c__Clostridia.o__Oscillospirales.f__Oscillospiraceae	4.71213	IG	4.29044	0.000318217
k__Bacteria.p__Actinobacteriota.c__Actinobacteria.o__Micrococcales.f__Micrococcaceae.g__Rothia.s__Rothia_mucilaginosa	2.1726			-
k__Bacteria.p__Firmicutes.c__Clostridia.o__Lachnospirales.f__Lachnospiraceae.g___Ruminococcus__gnavus_group	3.92936			0.00295857
k__Bacteria.p__Firmicutes.c__Clostridia.o__Oscillospirales.f__Ruminococcaceae.g__Ruminococcus.s__Clostridiaceae_bacterium_DJF_VR76	3.02987			-
k__Bacteria.p__Firmicutes.c__Clostridia.o__Lachnospirales.f__Defluviitaleaceae	2.25863			-
k__Bacteria.p__Firmicutes.c__Clostridia.o__Christensenellales.f__Christensenellaceae.g__Christensenellaceae_R_7_group.s__unclassified_Christensenellaceae_R_7_group	3.78053			1.23734e-05
k__Bacteria.p__Fusobacteriota.c__Fusobacteriia.o__Fusobacteriales.f__Fusobacteriaceae.g__Cetobacterium.s__unclassified_Cetobacterium	2.18483			0.00152252
k__Bacteria.p__Synergistota.c__Synergistia.o__Synergistales.f__Synergistaceae	3.16816			-
k__Bacteria.p__Proteobacteria.c__Gammaproteobacteria.o__Enterobacterales.f__Pasteurellaceae.g__unclassified_Pasteurellaceae.s__unclassified_Pasteurellaceae	1.6863			-
k__Bacteria.p__Acidobacteriota.c__Vicinamibacteria.o__Vicinamibacterales.f__Vicinamibacteraceae.g__unclassified_Vicinamibacteraceae.s__unclassified_Vicinamibacteraceae	1.75905			-
k__Bacteria.p__Bacteroidota.c__Bacteroidia.o__Bacteroidales.f__Porphyromonadaceae.g__Porphyromonas	1.72516			-
k__Bacteria.p__Firmicutes.c__Clostridia.o__Christensenellales.f__Christensenellaceae.g__Christensenellaceae_R_7_group.s__uncultured_marine_bacterium	2.12387			-
k__Bacteria.p__Firmicutes.c__Bacilli.o__Erysipelotrichales.f__Erysipelotrichaceae.g__Holdemania.s__unclassified_Holdemania	2.41769			-
k__Bacteria.p__Firmicutes.c__Bacilli.o__Lactobacillales.f__Lactobacillaceae.g__Ligilactobacillus.s__Ligilactobacillus_salivarius	3.30022			-
k__Bacteria.p__Bacteroidota.c__Bacteroidia.o__Bacteroidales.f__Muribaculaceae.g__uncultured_Bacteroidales_bacterium.s__uncultured_Bacteroidales_bacterium	1.72992			-
k__Bacteria.p__Firmicutes.c__Clostridia.o__unclassified_Clostridia.f__unclassified_Clostridia.g__unclassified_Clostridia	2.5597			0.000164576
k__Bacteria.p__Firmicutes.c__Clostridia.o__Oscillospirales.f__Ruminococcaceae.g__Phocea.s__unclassified_Phocea	2.48032			-
k__Bacteria.p__Bacteroidota.c__Bacteroidia.o__Bacteroidales.f__Bacteroidaceae.g__Bacteroides.s__Bacteroides_salyersiae	2.41108			-
k__Bacteria.p__Desulfobacterota.c__Desulfovibrionia.o__Desulfovibrionales.f__Desulfovibrionaceae.g__Bilophila	3.51621			-
k__Bacteria.p__Bacteroidota.c__Bacteroidia.o__Bacteroidales.f__Rikenellaceae.g__Alistipes.s__Alistipes_indistinctus	2.94177			0.0461215
k__Bacteria.p__Bacteroidota.c__Bacteroidia.o__Bacteroidales.f__Tannerellaceae.g__Parabacteroides.s__Parabacteroides_johnsonii	3.03024			-
k__Bacteria.p__Firmicutes.c__Clostridia.o__Lachnospirales.f__Lachnospiraceae.g__Lachnospira	3.64535			0.0354652
k__Bacteria.p__Firmicutes.c__Negativicutes.o__Veillonellales_Selenomonadales.f__Veillonellaceae.g__Allisonella	3.11443			-
k__Bacteria.p__Firmicutes.c__Clostridia.o__Peptostreptococcales_Tissierellales.f__Peptostreptococcaceae.g__Peptostreptococcus	3.011			-
k__Bacteria.p__Firmicutes.c__Clostridia.o__Lachnospirales.f__Lachnospiraceae.g__Lachnospiraceae_ND3007_group.s__unclassified_Lachnospiraceae_ND3007_group	3.03122			0.0471965
k__Bacteria.p__Firmicutes.c__Clostridia.o__Lachnospirales.f__Lachnospiraceae.g__Fusicatenibacter.s__unclassified_Fusicatenibacter	3.57487			-
k__Bacteria.p__Bacteroidota.c__Bacteroidia.o__Bacteroidales.f__Prevotellaceae.g__Prevotellaceae_NK3B31_group.s__Prevotella_rara	2.40139			-
k__Bacteria.p__Firmicutes.c__Clostridia.o__Oscillospirales.f__Ruminococcaceae.g__Faecalibacterium.s__unclassified_Faecalibacterium	5.15618	IG	4.55481	0.000431547
k__Bacteria.p__Firmicutes.c__Clostridia.o__Lachnospirales.f__Lachnospiraceae.g__Roseburia	4.48373			0.00571061
k__Bacteria.p__Cyanobacteria.c__Cyanobacteriia	3.38289			-
k__Bacteria.p__Cyanobacteria.c__Cyanobacteriia.o__Cyanobacteriales.f__Nostocaceae	2.53438			-
k__Bacteria.p__Firmicutes.c__Clostridia.o__Lachnospirales.f__Lachnospiraceae.g__Agathobacter.s__unclassified_Agathobacter	4.7129	IG	4.15036	0.000673645
k__Bacteria.p__Actinobacteriota.c__Coriobacteriia.o__Coriobacteriales.f__Coriobacteriaceae.g__Collinsella	4.21412			-
k__Bacteria.p__Bacteroidota.c__Bacteroidia.o__Bacteroidales.f__Bacteroidaceae.g__Bacteroides.s__Bacteroides_fragilis	3.55593			-
k__Bacteria.p__Firmicutes.c__Clostridia.o__Lachnospirales.f__Lachnospiraceae.g__Dorea.s__unclassified_Dorea	3.19856			0.0108401
k__Bacteria.p__Firmicutes.c__Incertae_Sedis	2.13119			-
k__Bacteria.p__Firmicutes.c__Clostridia.o__Clostridiales.f__Clostridiaceae.g__Clostridium_sensu_stricto_1.s__unclassified_Clostridium_sensu_stricto_1	3.17008			-
k__Bacteria.p__Firmicutes.c__Clostridia.o__Oscillospirales.f__Ruminococcaceae.g__Negativibacillus.s__unclassified_Negativibacillus	2.87157			0.00442196
k__Bacteria.p__Desulfobacterota.c__Desulfovibrionia	3.94217			0.0098725
k__Bacteria.p__Actinobacteriota.c__Coriobacteriia.o__Coriobacteriales.f__Coriobacteriaceae	4.21412			-
k__Bacteria.p__Firmicutes.c__Clostridia.o__Oscillospirales.f__Butyricicoccaceae.g__unclassified_Butyricicoccaceae	2.71749			-
k__Bacteria.p__Firmicutes.c__Negativicutes.o__Veillonellales_Selenomonadales.f__Veillonellaceae.g__Anaeroglobus	2.52343			-
k__Bacteria.p__Actinobacteriota.c__Actinobacteria.o__Corynebacteriales	3.32308			-
k__Bacteria.p__Acidobacteriota.c__Acidobacteriae	1.87601			-
k__Bacteria.p__Proteobacteria.c__Gammaproteobacteria.o__Enterobacterales	5.16749			-
k__Bacteria.p__Firmicutes.c__Clostridia.o__Christensenellales.f__Christensenellaceae.g__Christensenellaceae_R_7_group.s__uncultured_spirochete	3.43357			0.0326667
k__Bacteria.p__Firmicutes.c__Clostridia.o__Oscillospirales.f__Ruminococcaceae.g__Paludicola	2.31331			-
k__Bacteria.p__Bacteroidota.c__Bacteroidia.o__Bacteroidales.f__unclassified_Bacteroidales.g__unclassified_Bacteroidales.s__unclassified_Bacteroidales	2.45152			0.00103567
k__Bacteria.p__Bacteroidota.c__Bacteroidia.o__Bacteroidales.f__Prevotellaceae.g__Prevotella_7.s__Massiliprevotella_massiliensis	2.49228			-
k__Bacteria.p__Firmicutes.c__Clostridia.o__Monoglobales.f__Monoglobaceae.g__Monoglobus	3.2707			0.014385
k__Bacteria.p__Acidobacteriota.c__Vicinamibacteria.o__Vicinamibacterales.f__Vicinamibacteraceae	1.75905			-
k__Bacteria.p__Proteobacteria.c__Gammaproteobacteria.o__Burkholderiales.f__Comamonadaceae.g__Comamonas	3.05559			-
k__Bacteria.p__Firmicutes	5.84523	IG	4.78063	0.0182749
k__Bacteria.p__Proteobacteria.c__Alphaproteobacteria.o__Sphingomonadales.f__Sphingomonadaceae.g__Sphingomonas.s__unclassified_Sphingomonas	2.13988			-
k__Bacteria.p__Actinobacteriota.c__Coriobacteriia.o__Coriobacteriales.f__Atopobiaceae.g__Olsenella	4.09584			0.0084956
k__Bacteria.p__Actinobacteriota.c__Actinobacteria.o__Corynebacteriales.f__Corynebacteriaceae.g__Corynebacterium.s__Corynebacterium_resistens	2.00235			-
k__Bacteria.p__Bacteroidota.c__Bacteroidia.o__Bacteroidales.f__Porphyromonadaceae.g__Porphyromonas.s__Porphyromonas_endodontalis	1.72516			-
k__Bacteria	6			-
k__Bacteria.p__Firmicutes.c__Clostridia.o__Lachnospirales.f__Lachnospiraceae.g__Anaerostipes.s__unclassified_Anaerostipes	3.62405			-
k__Bacteria.p__Firmicutes.c__Clostridia.o__Lachnospirales.f__Lachnospiraceae.g__Roseburia.s__Roseburia_intestinalis	3.73841			-
k__Bacteria.p__Firmicutes.c__Negativicutes	5.29957			-
k__Bacteria.p__Firmicutes.c__Clostridia.o__Lachnospirales.f__Lachnospiraceae.g__Lachnoclostridium.s___Clostridium__aldenense	2.07751			-
k__Bacteria.p__Firmicutes.c__Clostridia.o__unclassified_Clostridia	2.5597			0.000164576
k__Bacteria.p__Actinobacteriota.c__Actinobacteria.o__Bifidobacteriales.f__Bifidobacteriaceae.g__Bifidobacterium.s__unclassified_Bifidobacterium	4.52543			-
k__Bacteria.p__Bacteroidota.c__Bacteroidia.o__Bacteroidales.f__Bacteroidaceae.g__Bacteroides	4.98074			-
k__Bacteria.p__Fusobacteriota.c__Fusobacteriia.o__Fusobacteriales.f__Fusobacteriaceae.g__Fusobacterium	4.32684			-
k__Bacteria.p__Firmicutes.c__Clostridia.o__Peptostreptococcales_Tissierellales.f__Anaerovoracaceae.g___Eubacterium__nodatum_group.s__unclassified__Eubacterium__nodatum_group	1.88477			-
k__Bacteria.p__Firmicutes.c__Clostridia.o__Lachnospirales.f__Lachnospiraceae.g__Lachnoclostridium.s__unclassified_Lachnoclostridium	4.55221			-
k__Bacteria.p__Bacteroidota.c__Bacteroidia.o__Bacteroidales.f__Muribaculaceae.g__uncultured_Bacteroidales_bacterium	1.72992			-
k__Bacteria.p__Bacteroidota.c__Bacteroidia.o__Bacteroidales.f__Rikenellaceae.g__Alistipes.s__Alistipes_obesi	2.86982			0.00566847
k__Bacteria.p__Firmicutes.c__Incertae_Sedis.o__DTU014.f__unclassified_DTU014	2.13119			-
k__Bacteria.p__Firmicutes.c__Clostridia.o__Peptostreptococcales_Tissierellales	3.8213			0.000966848
k__Bacteria.p__Firmicutes.c__Clostridia.o__Oscillospirales	5.50846	IG	4.95703	2.66915e-05
k__Bacteria.p__Firmicutes.c__Clostridia.o__Lachnospirales.f__Lachnospiraceae.g___Eubacterium__xylanophilum_group	2.24893			0.0084368
k__Bacteria.p__Bacteroidota.c__Bacteroidia.o__Bacteroidales.f__Barnesiellaceae.g__Coprobacter	2.12682			-
k__Bacteria.p__Proteobacteria.c__Gammaproteobacteria.o__Burkholderiales.f__Alcaligenaceae.g__Achromobacter.s__unclassified_Achromobacter	1.78911			0.0102051
k__Bacteria.p__Firmicutes.c__Bacilli.o__Staphylococcales	2.94109			-
k__Bacteria.p__Firmicutes.c__Clostridia.o__Lachnospirales.f__Lachnospiraceae.g__Agathobacter	4.71928	IG	4.15184	0.000294498
k__Bacteria.p__Firmicutes.c__Bacilli.o__unclassified_Bacilli	2.51949			-
k__Bacteria.p__Firmicutes.c__Clostridia.o__Oscillospirales.f__Ruminococcaceae.g__Ruminococcus.s__unclassified_Ruminococcus	4.14222			0.0142608
k__Bacteria.p__Firmicutes.c__Clostridia.o__Oscillospirales.f__Ruminococcaceae	5.38092	IG	4.8133	8.14816e-05
k__Bacteria.p__Campylobacterota.c__Campylobacteria.o__Campylobacterales.f__Helicobacteraceae	1.88696			-
k__Bacteria.p__Firmicutes.c__Clostridia.o__Lachnospirales.f__Lachnospiraceae.g__Lachnospiraceae_ND3007_group	3.03122			0.0471965
k__Bacteria.p__Firmicutes.c__Clostridia.o__Lachnospirales.f__Lachnospiraceae.g__Eisenbergiella.s__unclassified_Eisenbergiella	3.32494			0.0447825
k__Bacteria.p__Synergistota.c__Synergistia.o__Synergistales.f__Synergistaceae.g__Cloacibacillus.s__unclassified_Cloacibacillus	2.78715			-
k__Bacteria.p__Firmicutes.c__Clostridia.o__Lachnospirales.f__Lachnospiraceae.g__GCA_900066755.s__unclassified_GCA_900066755	1.92498			-
k__Bacteria.p__Desulfobacterota.c__Desulfovibrionia.o__Desulfovibrionales.f__Desulfovibrionaceae.g__Bilophila.s__uncultured_delta_proteobacterium	3.40128			-
k__Bacteria.p__Firmicutes.c__Clostridia.o__Lachnospirales.f__Lachnospiraceae.g__GCA_900066575	2.4749			0.00329333
k__Bacteria.p__Firmicutes.c__Clostridia.o__Oscillospirales.f__Ruminococcaceae.g__Ruminococcus	4.23405			0.00287962
k__Bacteria.p__Proteobacteria.c__Gammaproteobacteria.o__Enterobacterales.f__Enterobacteriaceae.g__Escherichia_Shigella	5.07838	CG	4.63732	0.0155205
k__Bacteria.p__Bacteroidota.c__Bacteroidia.o__Bacteroidales.f__Bacteroidaceae.g__Bacteroides.s__Bacteroides_nordii	2.01997			-
k__Bacteria.p__Firmicutes.c__Clostridia.o__Oscillospirales.f__Oscillospiraceae.g__UCG_005	4.01442			0.000220349
k__Bacteria.p__Firmicutes.c__Clostridia.o__Oscillospirales.f__Ruminococcaceae.g__DTU089	2.07029			-
k__Bacteria.p__Firmicutes.c__unclassified_Firmicutes.o__unclassified_Firmicutes.f__unclassified_Firmicutes.g__unclassified_Firmicutes.s__unclassified_Firmicutes	1.71522			-
k__Bacteria.p__Firmicutes.c__Clostridia.o__Oscillospirales.f__Ruminococcaceae.g__CAG_352	2.56593			-
k__Bacteria.p__Bacteroidota.c__Bacteroidia.o__Bacteroidales.f__Rikenellaceae.g__Alistipes.s__Alistipes_finegoldii	2.83527			-
k__Bacteria.p__Bacteroidota.c__Bacteroidia.o__Bacteroidales.f__Prevotellaceae.g__unclassified_Prevotellaceae	2.54393			-
k__Bacteria.p__Bacteroidota.c__Bacteroidia.o__Bacteroidales.f__Prevotellaceae.g__Alloprevotella.s__unclassified_Alloprevotella	3.82464			0.0119853
k__Bacteria.p__Firmicutes.c__Clostridia.o__Lachnospirales.f__Defluviitaleaceae.g__Defluviitaleaceae_UCG_011	2.25863			-
k__Bacteria.p__Firmicutes.c__Clostridia.o__Oscillospirales.f__Oscillospiraceae.g__Colidextribacter.s__unclassified_Colidextribacter	2.10893			0.029108
k__Bacteria.p__Firmicutes.c__Clostridia.o__Peptostreptococcales_Tissierellales.f__Family_XI.g__Parvimonas.s__unclassified_Parvimonas	1.85777			-
k__Bacteria.p__Firmicutes.c__Clostridia.o__Lachnospirales.f__Lachnospiraceae.g___Eubacterium__ventriosum_group.s__unclassified__Eubacterium__ventriosum_group	3.25785			0.0277694
k__Bacteria.p__Proteobacteria.c__Gammaproteobacteria.o__Enterobacterales.f__Enterobacteriaceae.g__Klebsiella	4.30356			-
k__Bacteria.p__Firmicutes.c__Bacilli.o__unclassified_Bacilli.f__unclassified_Bacilli.g__unclassified_Bacilli.s__unclassified_Bacilli	2.51949			-
k__Bacteria.p__Firmicutes.c__Clostridia.o__Lachnospirales.f__Lachnospiraceae.g__Anaerostipes	3.62405			-
k__Bacteria.p__Firmicutes.c__Clostridia.o__Lachnospirales.f__Lachnospiraceae.g___Eubacterium__eligens_group	3.70536			0.00171648
k__Bacteria.p__Acidobacteriota.c__Vicinamibacteria.o__Vicinamibacterales.f__Vicinamibacteraceae.g__unclassified_Vicinamibacteraceae	1.75905			-
k__Bacteria.p__Bacteroidota.c__Bacteroidia.o__Bacteroidales.f__Tannerellaceae.g__Parabacteroides.s__unclassified_Parabacteroides	4.05449			-
k__Bacteria.p__Desulfobacterota	3.94217			0.0098725
k__Bacteria.p__Cyanobacteria.c__Cyanobacteriia.o__Cyanobacteriales.f__unclassified_Cyanobacteriales.g__unclassified_Cyanobacteriales	3.31651			-
k__Bacteria.p__Firmicutes.c__Clostridia.o__Oscillospirales.f__Ruminococcaceae.g__Anaerotruncus.s__Anaerotruncus_colihominis	2.36244			-
k__Bacteria.p__Firmicutes.c__Clostridia.o__Lachnospirales.f__Lachnospiraceae.g__Lachnoclostridium.s___Clostridium__scindens	2.03388			0.0114483
k__Bacteria.p__Actinobacteriota.c__Actinobacteria.o__Corynebacteriales.f__Corynebacteriaceae	3.32308			-
k__Bacteria.p__Bacteroidota.c__Bacteroidia.o__Bacteroidales.f__Tannerellaceae.g__Parabacteroides.s__Parabacteroides_gordonii	3.4792			-
k__Bacteria.p__Proteobacteria.c__Gammaproteobacteria.o__Burkholderiales.f__Comamonadaceae	3.07956			-
k__Bacteria.p__Firmicutes.c__Bacilli.o__Erysipelotrichales.f__Erysipelotrichaceae.g__Solobacterium.s__Solobacterium_moorei	2.05015			0.00321643
k__Bacteria.p__Actinobacteriota.c__Actinobacteria.o__Bifidobacteriales.f__Bifidobacteriaceae.g__Bifidobacterium.s__Bifidobacterium_bifidum	2.8881			-
k__Bacteria.p__Firmicutes.c__Clostridia.o__Lachnospirales.f__Lachnospiraceae.g__Lachnoclostridium.s__Eubacterium_sp__Marseille_P3202	2.15701			-
k__Bacteria.p__Firmicutes.c__Bacilli.o__Erysipelotrichales.f__Erysipelatoclostridiaceae.g__Coprobacillus.s__unclassified_Coprobacillus	2.14475			-
k__Bacteria.p__Firmicutes.c__Bacilli.o__Lactobacillales.f__Streptococcaceae.g__Streptococcus.s__Streptococcus_anginosus	2.24914			-
k__Bacteria.p__Firmicutes.c__Clostridia.o__Lachnospirales.f__Lachnospiraceae.g__Butyrivibrio.s__Butyrivibrio_crossotus	2.94201			-
k__Bacteria.p__Firmicutes.c__Clostridia.o__Lachnospirales.f__Lachnospiraceae.g__Coprococcus	3.92412			9.15372e-05
k__Bacteria.p__Bacteroidota.c__Bacteroidia.o__Bacteroidales.f__Prevotellaceae.g__Prevotella.s__Prevotella_stercorea	2.91996			0.0173481
k__Bacteria.p__Bacteroidota.c__Bacteroidia.o__Bacteroidales.f__Prevotellaceae.g__Prevotella_9.s__unclassified_Prevotella_9	4.6335	IG	4.25174	0.00327895
k__Bacteria.p__Bacteroidota.c__Bacteroidia.o__unclassified_Bacteroidia.f__unclassified_Bacteroidia.g__unclassified_Bacteroidia	2.01742			-
k__Bacteria.p__Firmicutes.c__Negativicutes.o__Veillonellales_Selenomonadales.f__Veillonellaceae.g__Veillonella.s__unclassified_Veillonella	3.85121			-
k__Bacteria.p__Fusobacteriota.c__Fusobacteriia	4.3932			-
k__Bacteria.p__Firmicutes.c__Clostridia.o__Lachnospirales	5.28745			-
k__Bacteria.p__Firmicutes.c__Clostridia.o__Oscillospirales.f__Butyricicoccaceae.g__unclassified_Butyricicoccaceae.s__unclassified_Butyricicoccaceae	2.71749			-
k__Bacteria.p__Firmicutes.c__Clostridia.o__Christensenellales.f__Christensenellaceae.g__Catabacter	2.67481			-
k__Bacteria.p__Bacteroidota.c__Bacteroidia.o__Bacteroidales.f__Muribaculaceae	3.65771			-
k__Bacteria.p__Firmicutes.c__Bacilli.o__Erysipelotrichales.f__Erysipelotrichaceae	3.55109			-
k__Bacteria.p__Firmicutes.c__Clostridia.o__Oscillospirales.f__Oscillospiraceae.g__Oscillibacter	3.27743			0.00947003
k__Bacteria.p__Firmicutes.c__Negativicutes.o__Veillonellales_Selenomonadales.f__Veillonellaceae.g__Dialister.s__unclassified_Dialister	4.08858			-
k__Bacteria.p__Actinobacteriota.c__Coriobacteriia.o__Coriobacteriales.f__Atopobiaceae.g__Olsenella.s__Tractidigestivibacter_scatoligenes	4.08932			0.00694293
k__Bacteria.p__Proteobacteria.c__Gammaproteobacteria.o__Burkholderiales.f__Comamonadaceae.g__unclassified_Comamonadaceae.s__unclassified_Comamonadaceae	1.8095			-
k__Bacteria.p__Actinobacteriota.c__Actinobacteria.o__Actinomycetales.f__Actinomycetaceae.g__Actinomyces.s__unclassified_Actinomyces	2.38029			-
k__Bacteria.p__Firmicutes.c__Clostridia.o__Oscillospirales.f__unclassified_Oscillospirales.g__unclassified_Oscillospirales.s__unclassified_Oscillospirales	2.33549			-
k__Bacteria.p__Bacteroidota.c__Bacteroidia.o__Bacteroidales.f__Rikenellaceae.g__Alistipes	4.24887			0.00451135
k__Bacteria.p__Firmicutes.c__Clostridia.o__Oscillospirales.f__Butyricicoccaceae.g__Butyricicoccus	3.58478			-
k__Bacteria.p__Verrucomicrobiota.c__Verrucomicrobiae.o__Verrucomicrobiales	3.8108			-
k__Bacteria.p__Firmicutes.c__Clostridia.o__Lachnospirales.f__Lachnospiraceae.g__Coprococcus.s__Coprococcus_eutactus	2.99516			0.00403267
k__Bacteria.p__Firmicutes.c__Bacilli.o__Staphylococcales.f__Staphylococcaceae.g__Staphylococcus.s__unclassified_Staphylococcus	2.88682			-
k__Bacteria.p__unclassified_Bacteria.c__unclassified_Bacteria.o__unclassified_Bacteria.f__unclassified_Bacteria	2.92515			-
k__Bacteria.p__Bacteroidota.c__Bacteroidia.o__Bacteroidales.f__Rikenellaceae.g__Alistipes.s__unclassified_Alistipes	3.83663			0.00645172
k__Bacteria.p__Firmicutes.c__Bacilli.o__Erysipelotrichales.f__Erysipelotrichaceae.g__Faecalitalea	2.71274			-
k__Bacteria.p__Campylobacterota	1.88696			-
k__Bacteria.p__Firmicutes.c__Clostridia.o__Peptostreptococcales_Tissierellales.f__Family_XI	1.85777			-
k__Bacteria.p__Firmicutes.c__Bacilli.o__Lactobacillales.f__Lactobacillaceae.g__Weissella	1.96444			-
k__Bacteria.p__Firmicutes.c__Clostridia.o__Lachnospirales.f__Lachnospiraceae.g__Lachnospiraceae_UCG_004.s__unclassified_Lachnospiraceae_UCG_004	3.50631			0.00266197
k__Bacteria.p__Firmicutes.c__Bacilli.o__Erysipelotrichales.f__Erysipelatoclostridiaceae.g__Erysipelotrichaceae_UCG_003	3.34624			0.00371683
k__Bacteria.p__Actinobacteriota	5.01785	CG	4.51291	0.00451135
k__Bacteria.p__Bacteroidota.c__Bacteroidia.o__unclassified_Bacteroidia.f__unclassified_Bacteroidia	2.01742			-
k__Bacteria.p__Firmicutes.c__Clostridia.o__Peptostreptococcales_Tissierellales.f__Anaerovoracaceae.g__Family_XIII_UCG_001.s__unclassified_Family_XIII_UCG_001	2.44463			6.27304e-05
k__Bacteria.p__Fusobacteriota.c__Fusobacteriia.o__Fusobacteriales.f__Fusobacteriaceae.g__Cetobacterium	2.18483			0.00152252
k__Bacteria.p__unclassified_Bacteria.c__unclassified_Bacteria.o__unclassified_Bacteria.f__unclassified_Bacteria.g__unclassified_Bacteria	2.92515			-
k__Bacteria.p__Patescibacteria.c__Saccharimonadia.o__Saccharimonadales.f__Saccharimonadaceae.g__unclassified_Saccharimonadaceae.s__unclassified_Saccharimonadaceae	2.04024			-
k__Bacteria.p__Proteobacteria.c__Gammaproteobacteria.o__Burkholderiales.f__Sutterellaceae.g__Parasutterella.s__unclassified_Parasutterella	3.96004			-
k__Bacteria.p__Firmicutes.c__Clostridia.o__Oscillospirales.f__Ruminococcaceae.g__Subdoligranulum	4.778	IG	4.26378	0.0011953
k__Bacteria.p__Firmicutes.c__Clostridia.o__Oscillospirales.f__Ruminococcaceae.g__Faecalibacterium	5.15618	IG	4.55481	0.000431547
k__Bacteria.p__Firmicutes.c__Negativicutes.o__Veillonellales_Selenomonadales.f__Selenomonadaceae.g__Megamonas.s__uncultured_Clostridiales_bacterium	3.65668			-
k__Bacteria.p__Bacteroidota.c__Bacteroidia.o__Bacteroidales.f__Prevotellaceae.g__Prevotellaceae_NK3B31_group.s__unclassified_Prevotellaceae_NK3B31_group	2.1294			-
k__Bacteria.p__Firmicutes.c__Clostridia.o__Oscillospirales.f__Butyricicoccaceae	3.59485			-
k__Bacteria.p__Bacteroidota.c__Bacteroidia.o__Bacteroidales.f__Dysgonomonadaceae.g__Proteiniphilum.s__uncultured_Bacteroidetes_bacterium	1.7449			-
k__Bacteria.p__Firmicutes.c__Negativicutes.o__Acidaminococcales.f__Acidaminococcaceae.g__Phascolarctobacterium.s__unclassified_Phascolarctobacterium	4.51536			-
k__Bacteria.p__Bacteroidota	5.24605			-
k__Bacteria.p__Actinobacteriota.c__Coriobacteriia.o__Coriobacteriales.f__Eggerthellaceae.g__Eggerthella.s__unclassified_Eggerthella	3.3718			0.00256568
k__Bacteria.p__Actinobacteriota.c__Coriobacteriia.o__Coriobacteriales.f__Coriobacteriales_Incertae_Sedis	2.02915			0.0132293
k__Bacteria.p__Patescibacteria.c__Saccharimonadia.o__Saccharimonadales.f__Saccharimonadaceae	2.32547			-
k__Bacteria.p__Firmicutes.c__Bacilli.o__Lactobacillales.f__Enterococcaceae.g__Enterococcus.s__unclassified_Enterococcus	4.4512	CG	4.21325	0.0182098
k__Bacteria.p__Firmicutes.c__Clostridia.o__Oscillospirales.f__Oscillospiraceae.g__unclassified_Oscillospiraceae.s__uncultured_rumen_bacterium	2.11158			-
k__Bacteria.p__Firmicutes.c__Clostridia.o__Clostridia_vadinBB60_group.f__uncultured_Thermoanaerobacterales_bacterium.g__uncultured_Thermoanaerobacterales_bacterium.s__uncultured_Thermoanaerobacterales_bacterium	1.97385			-
k__Bacteria.p__Proteobacteria.c__Gammaproteobacteria.o__Enterobacterales.f__Enterobacteriaceae.g__Enterobacter	3.41559			-
k__Bacteria.p__Firmicutes.c__Clostridia.o__Lachnospirales.f__Lachnospiraceae.g__Lachnospiraceae_NK4A136_group	3.8318			2.55259e-06
k__Bacteria.p__Firmicutes.c__Negativicutes.o__Veillonellales_Selenomonadales.f__Veillonellaceae.g__Allisonella.s__unclassified_Allisonella	3.11443			-
k__Bacteria.p__Firmicutes.c__Clostridia.o__Oscillospirales.f__Oscillospiraceae.g__Flavonifractor.s__unclassified_Flavonifractor	3.46954			-
k__Bacteria.p__Proteobacteria.c__Gammaproteobacteria.o__Burkholderiales.f__Burkholderiaceae.g__Burkholderia_Caballeronia_Paraburkholderia	2.23438			-
k__Bacteria.p__Firmicutes.c__Negativicutes.o__Acidaminococcales.f__Acidaminococcaceae.g__Phascolarctobacterium.s__uncultured_Veillonellaceae_bacterium	3.15857			-
k__Bacteria.p__Firmicutes.c__Clostridia.o__Oscillospirales.f__Oscillospiraceae.g__NK4A214_group.s__unclassified_NK4A214_group	3.68431			0.0152057
k__Bacteria.p__Bacteroidota.c__Bacteroidia.o__Bacteroidales.f__Prevotellaceae.g__Prevotellaceae_NK3B31_group	2.58738			-
k__Bacteria.p__Bacteroidota.c__Bacteroidia.o__Bacteroidales.f__Marinifilaceae.g__Butyricimonas.s__Butyricimonas_sp__Marseille_P2440	2.47635			-
k__Bacteria.p__Proteobacteria.c__Gammaproteobacteria.o__Enterobacterales.f__Aeromonadaceae	1.74906			-
k__Bacteria.p__Firmicutes.c__Clostridia.o__Clostridia_UCG_014.f__unclassified_Clostridia_UCG_014.g__unclassified_Clostridia_UCG_014	3.70962			-
k__Bacteria.p__Firmicutes.c__Clostridia.o__Lachnospirales.f__Lachnospiraceae.g__Tyzzerella	4.12123			-
k__Bacteria.p__Firmicutes.c__Clostridia.o__Oscillospirales.f__Oscillospiraceae.g__Colidextribacter.s__Clostridiales_bacterium_CCNA10	3.07394			-
k__Bacteria.p__Actinobacteriota.c__Actinobacteria.o__Corynebacteriales.f__Corynebacteriaceae.g__Corynebacterium.s__unclassified_Corynebacterium	3.30181			-
k__Bacteria.p__Firmicutes.c__Clostridia.o__Clostridia_UCG_014	3.70962			-
k__Bacteria.p__Bacteroidota.c__Bacteroidia.o__Bacteroidales.f__Bacteroidaceae.g__Bacteroides.s__Phocaeicola_plebeius	3.94296			0.00615523
k__Bacteria.p__Proteobacteria.c__Gammaproteobacteria.o__Enterobacterales.f__Enterobacteriaceae	5.16628	CG	4.64816	0.0455003
k__Bacteria.p__Firmicutes.c__Negativicutes.o__Acidaminococcales.f__Acidaminococcaceae.g__Acidaminococcus	3.52206			-
k__Bacteria.p__Bacteroidota.c__Bacteroidia.o__Bacteroidales.f__Bacteroidaceae.g__Bacteroides.s__Bacteroides_stercoris	4.07932			-
k__Bacteria.p__Proteobacteria.c__Gammaproteobacteria.o__Enterobacterales.f__Aeromonadaceae.g__Aeromonas	1.74906			-
k__Bacteria.p__Cloacimonadota	2.57545			-
k__Bacteria.p__Firmicutes.c__Clostridia.o__Christensenellales.f__Christensenellaceae.g__unclassified_Christensenellaceae.s__unclassified_Christensenellaceae	3.35713			0.00248782
k__Bacteria.p__Acidobacteriota.c__Vicinamibacteria.o__Vicinamibacterales.f__unclassified_Vicinamibacterales.g__unclassified_Vicinamibacterales.s__unclassified_Vicinamibacterales	1.72628			-
k__Bacteria.p__Firmicutes.c__Clostridia.o__Lachnospirales.f__Lachnospiraceae.g__GCA_900066755	1.92498			-
k__Bacteria.p__Firmicutes.c__Incertae_Sedis.o__DTU014	2.13119			-
k__Bacteria.p__Firmicutes.c__Clostridia.o__Lachnospirales.f__Lachnospiraceae.g___Eubacterium__eligens_group.s__unclassified__Eubacterium__eligens_group	3.70536			0.00171648
k__Bacteria.p__Firmicutes.c__Clostridia.o__Christensenellales.f__Christensenellaceae	4.1615			2.59915e-05
k__Bacteria.p__Bacteroidota.c__Bacteroidia.o__Bacteroidales.f__Rikenellaceae.g__Alistipes.s__Bacteroides_sp__DSM_12148	2.22255			0.0173481
k__Bacteria.p__Firmicutes.c__Incertae_Sedis.o__DTU014.f__unclassified_DTU014.g__unclassified_DTU014	2.13119			-
k__Bacteria.p__unclassified_Bacteria.c__unclassified_Bacteria.o__unclassified_Bacteria.f__unclassified_Bacteria.g__unclassified_Bacteria.s__unclassified_Bacteria	2.92515			-
k__Bacteria.p__Firmicutes.c__Clostridia.o__Lachnospirales.f__Lachnospiraceae.g__Lachnospiraceae_UCG_010	3.48867			0.00303469
k__Bacteria.p__Firmicutes.c__Clostridia.o__Christensenellales.f__Christensenellaceae.g__Christensenella.s__Christensenella_minuta	1.8094			-
k__Bacteria.p__Bacteroidota.c__Bacteroidia.o__Bacteroidales.f__Barnesiellaceae.g__Barnesiella	3.40532			0.045806
k__Bacteria.p__Cyanobacteria.c__Cyanobacteriia.o__Cyanobacteriales.f__Nostocaceae.g__unclassified_Nostocaceae.s__unclassified_Nostocaceae	2.53438			-
k__Bacteria.p__Bacteroidota.c__Bacteroidia.o__Bacteroidales.f__Tannerellaceae.g__Parabacteroides	4.29264			-
k__Bacteria.p__Patescibacteria.c__Saccharimonadia	2.32547			-
k__Bacteria.p__Firmicutes.c__Clostridia.o__Oscillospirales.f__Ruminococcaceae.g__Candidatus_Soleaferrea	1.77425			-
k__Bacteria.p__Firmicutes.c__Clostridia.o__Lachnospirales.f__Lachnospiraceae.g___Ruminococcus__torques_group.s__unclassified__Ruminococcus__torques_group	3.9088			-
k__Bacteria.p__Bacteroidota.c__Bacteroidia.o__Bacteroidales.f__Marinifilaceae.g__Butyricimonas	3.36287			0.000661802
k__Bacteria.p__Firmicutes.c__Clostridia.o__Oscillospirales.f__Oscillospiraceae.g__Oscillibacter.s__Oscillibacter_sp__PEA192	3.18568			-
k__Bacteria.p__Actinobacteriota.c__Actinobacteria.o__Corynebacteriales.f__Corynebacteriaceae.g__Corynebacterium	3.32308			-
k__Bacteria.p__Bacteroidota.c__Bacteroidia.o__Bacteroidales.f__Bacteroidaceae.g__Bacteroides.s__Bacteroides_clarus	2.30684			-
k__Bacteria.p__Firmicutes.c__Bacilli.o__Lactobacillales.f__Lactobacillaceae.g__Limosilactobacillus	3.33736			-
k__Bacteria.p__Bacteroidota.c__Bacteroidia.o__Bacteroidales.f__Tannerellaceae.g__Parabacteroides.s__Parabacteroides_sp__Marseille_P3136	2.17891			-
k__Bacteria.p__Firmicutes.c__Negativicutes.o__Veillonellales_Selenomonadales.f__Veillonellaceae.g__Megasphaera.s__unclassified_Megasphaera	4.31257			-
k__Bacteria.p__Firmicutes.c__Bacilli.o__Erysipelotrichales.f__Erysipelotrichaceae.g___Clostridium__innocuum_group.s__unclassified__Clostridium__innocuum_group	2.95045			-
k__Bacteria.p__Firmicutes.c__Clostridia.o__Lachnospirales.f__Lachnospiraceae.g__Lachnospiraceae_NK4A136_group.s__unclassified_Lachnospiraceae_NK4A136_group	1.99008			-
k__Bacteria.p__Proteobacteria.c__Gammaproteobacteria.o__unclassified_Gammaproteobacteria.f__unclassified_Gammaproteobacteria.g__unclassified_Gammaproteobacteria	1.87588			-
k__Bacteria.p__Firmicutes.c__Negativicutes.o__Acidaminococcales	4.57477			-
k__Bacteria.p__Bacteroidota.c__Bacteroidia.o__Bacteroidales.f__Prevotellaceae.g__Prevotella_7.s__Prevotella_melaninogenica	1.97572			-
k__Bacteria.p__Actinobacteriota.c__Actinobacteria.o__Actinomycetales.f__Actinomycetaceae.g__Actinomyces	2.8797			0.0103026
k__Bacteria.p__Bacteroidota.c__Bacteroidia.o__Bacteroidales.f__Rikenellaceae.g__Alistipes.s__Alistipes_sp__cv1	2.1818			-
k__Bacteria.p__Firmicutes.c__Clostridia.o__Lachnospirales.f__Lachnospiraceae.g__CAG_56.s__unclassified_CAG_56	2.87244			0.00643978
k__Bacteria.p__Proteobacteria.c__Gammaproteobacteria.o__Pseudomonadales.f__Moraxellaceae.g__Acinetobacter	2.81336			-
k__Bacteria.p__Firmicutes.c__Bacilli.o__Erysipelotrichales.f__Erysipelatoclostridiaceae.g__Erysipelatoclostridium.s__unclassified_Erysipelatoclostridium	2.64027			0.00665386
k__Bacteria.p__Bacteroidota.c__Bacteroidia.o__Bacteroidales.f__Tannerellaceae.g__Parabacteroides.s__Parabacteroides_distasonis	2.19838			-
k__Bacteria.p__Bacteroidota.c__Bacteroidia.o__Bacteroidales.f__Muribaculaceae.g__unclassified_Muribaculaceae	3.65255			0.0455003
k__Bacteria.p__Bacteroidota.c__Bacteroidia.o__Bacteroidales.f__Bacteroidaceae.g__Bacteroides.s__Phocaeicola_coprophilus	3.74535			-
k__Bacteria.p__Firmicutes.c__Clostridia.o__Christensenellales.f__Christensenellaceae.g__Catabacter.s__Christensenella_hongkongensis	2.67481			-
k__Bacteria.p__Firmicutes.c__Clostridia.o__Lachnospirales.f__Lachnospiraceae.g__Howardella.s__unclassified_Howardella	2.07457			0.0384123
k__Bacteria.p__Bacteroidota.c__Bacteroidia.o__Bacteroidales.f__Marinifilaceae.g__Butyricimonas.s__unclassified_Butyricimonas	3.21738			0.00137376
k__Bacteria.p__Firmicutes.c__Clostridia.o__Lachnospirales.f__Lachnospiraceae.g___Eubacterium__hallii_group.s__unclassified__Eubacterium__hallii_group	3.03701			-
k__Bacteria.p__Proteobacteria.c__Gammaproteobacteria.o__Burkholderiales.f__Sutterellaceae.g__Sutterella.s__Sutterella_stercoricanis	2.40042			-
k__Bacteria.p__Acidobacteriota.c__Acidobacteriae.o__Acidobacteriales.f__unclassified_Acidobacteriales	1.87601			-
k__Bacteria.p__Firmicutes.c__Clostridia.o__Lachnospirales.f__Lachnospiraceae.g__unclassified_Lachnospiraceae.s__unclassified_Lachnospiraceae	4.46333			-
k__Bacteria.p__Firmicutes.c__Clostridia.o__Lachnospirales.f__Lachnospiraceae.g___Eubacterium__xylanophilum_group.s__unclassified__Eubacterium__xylanophilum_group	2.24893			0.0084368
k__Bacteria.p__Firmicutes.c__Clostridia.o__Lachnospirales.f__Lachnospiraceae.g__Lachnospiraceae_FCS020_group	2.3678			0.040733
k__Bacteria.p__Firmicutes.c__Clostridia.o__Clostridiales.f__Clostridiaceae.g__Clostridium_sensu_stricto_1	3.17008			-
k__Bacteria.p__Firmicutes.c__Clostridia.o__Oscillospirales.f__Butyricicoccaceae.g__UCG_009.s__unclassified_UCG_009	1.88167			0.0381508
k__Bacteria.p__Firmicutes.c__Bacilli.o__RF39.f__uncultured_rumen_bacterium	2.78641			0.00391818
k__Bacteria.p__Firmicutes.c__Clostridia.o__Clostridia_UCG_014.f__unclassified_Clostridia_UCG_014	3.70962			-
k__Bacteria.p__Firmicutes.c__Bacilli.o__RF39.f__unclassified_RF39.g__unclassified_RF39.s__unclassified_RF39	2.36898			-
k__Bacteria.p__Firmicutes.c__Clostridia.o__Peptococcales	2.51265			0.0106277
k__Bacteria.p__Bacteroidota.c__Bacteroidia.o__Bacteroidales.f__Bacteroidaceae.g__Bacteroides.s__Phocaeicola_vulgatus	3.33924			-
k__Bacteria.p__Firmicutes.c__Clostridia.o__Lachnospirales.f__Lachnospiraceae.g___Ruminococcus__torques_group	3.9088			-
k__Bacteria.p__Bacteroidota.c__Bacteroidia.o__Bacteroidales.f__Porphyromonadaceae	1.72516			-
k__Bacteria.p__Firmicutes.c__Clostridia.o__Oscillospirales.f__Ruminococcaceae.g__Ruminococcus.s__Ruminococcus_bicirculans	3.15627			0.0393961
k__Bacteria.p__Actinobacteriota.c__Actinobacteria.o__Actinomycetales.f__Actinomycetaceae	2.8797			0.0103026
k__Bacteria.p__Campylobacterota.c__Campylobacteria.o__Campylobacterales.f__Helicobacteraceae.g__Helicobacter	1.88696			-
k__Bacteria.p__Desulfobacterota.c__Desulfovibrionia.o__Desulfovibrionales.f__Desulfovibrionaceae.g__Desulfovibrio.s__Desulfovibrio_piger	3.59975			-
k__Bacteria.p__Acidobacteriota.c__Vicinamibacteria.o__Vicinamibacterales.f__unclassified_Vicinamibacterales	1.72628			-
k__Bacteria.p__Actinobacteriota.c__Coriobacteriia.o__Coriobacteriales.f__Coriobacteriales_Incertae_Sedis.g__unclassified_Coriobacteriales_Incertae_Sedis.s__unclassified_Coriobacteriales_Incertae_Sedis	2.02915			0.0132293
k__Bacteria.p__Campylobacterota.c__Campylobacteria	1.88696			-
k__Bacteria.p__Proteobacteria.c__Gammaproteobacteria.o__Burkholderiales.f__Comamonadaceae.g__Comamonas.s__unclassified_Comamonas	3.05559			-
k__Bacteria.p__Verrucomicrobiota.c__Verrucomicrobiae.o__Verrucomicrobiales.f__Akkermansiaceae.g__Akkermansia	3.8108			-
k__Bacteria.p__Proteobacteria.c__Gammaproteobacteria.o__Enterobacterales.f__Aeromonadaceae.g__Aeromonas.s__unclassified_Aeromonas	1.74906			-
k__Bacteria.p__Actinobacteriota.c__Actinobacteria	4.86174	CG	4.3107	0.00480236
k__Bacteria.p__Firmicutes.c__Negativicutes.o__Veillonellales_Selenomonadales.f__Veillonellaceae	4.76929			-
k__Bacteria.p__Firmicutes.c__Clostridia.o__Peptostreptococcales_Tissierellales.f__Anaerovoracaceae.g__Family_XIII_AD3011_group.s__unclassified_Family_XIII_AD3011_group	2.52656			0.00428775
k__Bacteria.p__Proteobacteria.c__Gammaproteobacteria.o__Enterobacterales.f__Enterobacteriaceae.g__unclassified_Enterobacteriaceae	4.10163			-
k__Bacteria.p__Cyanobacteria.c__Cyanobacteriia.o__Cyanobacteriales.f__Nostocaceae.g__unclassified_Nostocaceae	2.53438			-
k__Bacteria.p__Bacteroidota.c__Bacteroidia.o__Bacteroidales.f__unclassified_Bacteroidales.g__unclassified_Bacteroidales	2.45152			0.00103567
k__Bacteria.p__Firmicutes.c__Negativicutes.o__Veillonellales_Selenomonadales.f__Selenomonadaceae.g__Megamonas.s__Megamonas_funiformis	4.55035	CG	4.19562	0.0240378
k__Bacteria.p__Proteobacteria.c__Gammaproteobacteria.o__Enterobacterales.f__Pasteurellaceae.g__Haemophilus	3.25114			-
k__Bacteria.p__Firmicutes.c__Clostridia.o__Lachnospirales.f__Lachnospiraceae.g__Dorea.s__Dorea_formicigenerans	3.24124			0.000407913
k__Bacteria.p__Firmicutes.c__Bacilli.o__Lactobacillales.f__Enterococcaceae	4.4512	CG	4.21325	0.0182098
k__Bacteria.p__Firmicutes.c__Clostridia.o__Peptostreptococcales_Tissierellales.f__Family_XI.g__Parvimonas	1.85777			-
k__Bacteria.p__Firmicutes.c__Bacilli.o__Erysipelotrichales.f__Erysipelotrichaceae.g__Faecalibaculum.s__unclassified_Faecalibaculum	2.11938			-
k__Bacteria.p__Firmicutes.c__Clostridia.o__Lachnospirales.f__Lachnospiraceae.g__Blautia.s__unclassified_Blautia	3.8431			-
k__Bacteria.p__Proteobacteria.c__Gammaproteobacteria.o__Enterobacterales.f__Vibrionaceae.g__Vibrio.s__unclassified_Vibrio	1.77917			-
k__Bacteria.p__Firmicutes.c__Bacilli.o__Lactobacillales.f__Lactobacillaceae.g__Limosilactobacillus.s__Limosilactobacillus_mucosae	3.33736			-
k__Bacteria.p__Proteobacteria.c__Gammaproteobacteria.o__Burkholderiales.f__Oxalobacteraceae.g__Oxalobacter	2.05953			0.0384123
k__Bacteria.p__Firmicutes.c__Clostridia.o__Peptostreptococcales_Tissierellales.f__Anaerovoracaceae.g__Family_XIII_AD3011_group.s__uncultured_Eubacterium_sp_	1.97445			-
k__Bacteria.p__Firmicutes.c__Clostridia.o__Peptostreptococcales_Tissierellales.f__Peptostreptococcaceae.g__Terrisporobacter.s__unclassified_Terrisporobacter	2.54665			-
k__Bacteria.p__Proteobacteria.c__Gammaproteobacteria.o__Enterobacterales.f__Enterobacteriaceae.g__Enterobacter.s__unclassified_Enterobacter	3.41559			-
k__Bacteria.p__Proteobacteria.c__Gammaproteobacteria.o__Enterobacterales.f__Morganellaceae.g__Proteus.s__unclassified_Proteus	2.33932			-
k__Bacteria.p__Patescibacteria	2.32547			-
k__Bacteria.p__Actinobacteriota.c__Coriobacteriia.o__Coriobacteriales.f__Coriobacteriales_Incertae_Sedis.g__unclassified_Coriobacteriales_Incertae_Sedis	2.02915			0.0132293
k__Bacteria.p__Actinobacteriota.c__Coriobacteriia.o__Coriobacteriales	4.4978			-
k__Bacteria.p__Fusobacteriota.c__Fusobacteriia.o__Fusobacteriales.f__Fusobacteriaceae.g__Fusobacterium.s__Fusobacterium_mortiferum	3.01656			-
k__Bacteria.p__Proteobacteria.c__Gammaproteobacteria.o__Enterobacterales.f__Vibrionaceae.g__Vibrio	1.77917			-
k__Bacteria.p__Firmicutes.c__Clostridia.o__Peptostreptococcales_Tissierellales.f__Peptostreptococcaceae	3.75024			0.0187704
k__Bacteria.p__Proteobacteria.c__Gammaproteobacteria.o__Enterobacterales.f__Enterobacteriaceae.g__Escherichia_Shigella.s__unclassified_Escherichia_Shigella	5.07838	CG	4.63732	0.0155205
k__Bacteria.p__Firmicutes.c__Clostridia.o__Lachnospirales.f__Lachnospiraceae.g__Lachnospira.s__unclassified_Lachnospira	3.64535			0.0354652
k__Bacteria.p__Firmicutes.c__Clostridia.o__Lachnospirales.f__Lachnospiraceae.g__CAG_56	2.87244			0.00643978
k__Bacteria.p__Actinobacteriota.c__Coriobacteriia.o__Coriobacteriales.f__Eggerthellaceae.g__Senegalimassilia	2.57742			0.00644108
k__Bacteria.p__Synergistota.c__Synergistia.o__Synergistales.f__Synergistaceae.g__Cloacibacillus	2.93477			-
k__Bacteria.p__Proteobacteria.c__Gammaproteobacteria.o__Enterobacterales.f__Pasteurellaceae.g__unclassified_Pasteurellaceae	1.6863			-
k__Bacteria.p__Firmicutes.c__Clostridia.o__Christensenellales.f__Christensenellaceae.g__unclassified_Christensenellaceae	3.35713			0.00248782
k__Bacteria.p__Actinobacteriota.c__Actinobacteria.o__Bifidobacteriales.f__Bifidobacteriaceae.g__Bifidobacterium.s__Bifidobacterium_dentium	2.37096			0.0300812
k__Bacteria.p__Proteobacteria.c__Alphaproteobacteria	2.32243			-
k__Bacteria.p__Firmicutes.c__Clostridia.o__Lachnospirales.f__Lachnospiraceae.g__GCA_900066575.s__unclassified_GCA_900066575	2.4749			0.00329333
k__Bacteria.p__Proteobacteria.c__Gammaproteobacteria.o__Burkholderiales.f__Sutterellaceae.g__Parasutterella.s__Burkholderiales_bacterium_YL45	1.88392			-
k__Bacteria.p__Firmicutes.c__Negativicutes.o__Veillonellales_Selenomonadales.f__Veillonellaceae.g__Megasphaera.s__Megasphaera_hexanoica	3.56994			-
k__Bacteria.p__Proteobacteria.c__Gammaproteobacteria.o__Burkholderiales.f__Oxalobacteraceae.g__Oxalobacter.s__unclassified_Oxalobacter	2.05953			0.0384123
k__Bacteria.p__Firmicutes.c__Clostridia.o__Lachnospirales.f__Lachnospiraceae.g__Epulopiscium.s__unclassified_Epulopiscium	1.69115			-
k__Bacteria.p__Proteobacteria.c__Gammaproteobacteria.o__Burkholderiales.f__Alcaligenaceae.g__Achromobacter	1.78911			0.0102051
k__Bacteria.p__Firmicutes.c__Bacilli.o__Erysipelotrichales	3.81444			0.0155205
k__Bacteria.p__Firmicutes.c__Bacilli.o__unclassified_Bacilli.f__unclassified_Bacilli	2.51949			-
k__Bacteria.p__Firmicutes.c__Clostridia.o__Oscillospirales.f__Ruminococcaceae.g___Eubacterium__siraeum_group.s__unclassified__Eubacterium__siraeum_group	2.88749			0.0474725
k__Bacteria.p__Firmicutes.c__Bacilli.o__Bacillales.f__Bacillaceae	2.41432			-
k__Bacteria.p__Cyanobacteria.c__Cyanobacteriia.o__Cyanobacteriales	3.38289			-
k__Bacteria.p__Bacteroidota.c__Bacteroidia.o__Bacteroidales.f__Prevotellaceae.g__unclassified_Prevotellaceae.s__Prevotella_sp__KHD1	2.53674			-
k__Bacteria.p__Firmicutes.c__Bacilli.o__Lactobacillales.f__Lactobacillaceae.g__Companilactobacillus	1.91397			-
k__Bacteria.p__Firmicutes.c__Clostridia.o__Clostridiales	3.17008			-
k__Bacteria.p__Firmicutes.c__Bacilli.o__Lactobacillales.f__Carnobacteriaceae.g__Granulicatella.s__unclassified_Granulicatella	2.06414			-
k__Bacteria.p__Actinobacteriota.c__Coriobacteriia.o__Coriobacteriales.f__Eggerthellaceae.g__Senegalimassilia.s__unclassified_Senegalimassilia	2.57742			0.00644108
k__Bacteria.p__Firmicutes.c__Clostridia.o__Monoglobales	3.2707			0.014385
k__Bacteria.p__Firmicutes.c__Clostridia.o__Oscillospirales.f__Oscillospiraceae.g__unclassified_Oscillospiraceae	3.33764			0.00190641
k__Bacteria.p__Firmicutes.c__Clostridia.o__Lachnospirales.f__Lachnospiraceae.g__unclassified_Lachnospiraceae	4.46333			-
k__Bacteria.p__Firmicutes.c__Clostridia.o__Lachnospirales.f__Lachnospiraceae.g__Howardella	2.07457			0.0384123
k__Bacteria.p__Acidobacteriota.c__Acidobacteriae.o__Acidobacteriales.f__unclassified_Acidobacteriales.g__unclassified_Acidobacteriales.s__unclassified_Acidobacteriales	1.87601			-
k__Bacteria.p__Firmicutes.c__Clostridia.o__Peptostreptococcales_Tissierellales.f__Peptostreptococcaceae.g__Peptostreptococcus.s__unclassified_Peptostreptococcus	3.011			-
k__Bacteria.p__Proteobacteria.c__Alphaproteobacteria.o__Rhizobiales.f__Xanthobacteraceae.g__unclassified_Xanthobacteraceae.s__unclassified_Xanthobacteraceae	1.85795			-
k__Bacteria.p__Proteobacteria.c__Gammaproteobacteria.o__Burkholderiales.f__Sutterellaceae.g__Sutterella.s__Sutterella_wadsworthensis	2.6914			-
k__Bacteria.p__Cloacimonadota.c__Cloacimonadia.o__Cloacimonadales	2.57545			-
k__Bacteria.p__Firmicutes.c__Clostridia.o__Clostridia_vadinBB60_group.f__uncultured_Thermoanaerobacterales_bacterium.g__uncultured_Thermoanaerobacterales_bacterium	1.97385			-
k__Bacteria.p__Firmicutes.c__Clostridia.o__Clostridia_vadinBB60_group	3.85657			-
k__Bacteria.p__Firmicutes.c__Clostridia.o__Oscillospirales.f__Oscillospiraceae.g__NK4A214_group.s__uncultured_rumen_bacterium	2.10193			-
k__Bacteria.p__Proteobacteria.c__Gammaproteobacteria.o__Enterobacterales.f__Morganellaceae.g__Proteus	2.33932			-
k__Bacteria.p__Firmicutes.c__Clostridia.o__Lachnospirales.f__Lachnospiraceae.g__Sellimonas.s__unclassified_Sellimonas	2.61077			-
k__Bacteria.p__Proteobacteria.c__Gammaproteobacteria.o__Enterobacterales.f__Enterobacteriaceae.g__unclassified_Enterobacteriaceae.s__unclassified_Enterobacteriaceae	4.10163			-
k__Bacteria.p__Firmicutes.c__Negativicutes.o__Acidaminococcales.f__Acidaminococcaceae	4.57477			-
k__Bacteria.p__Bacteroidota.c__Bacteroidia.o__Bacteroidales.f__Prevotellaceae.g__Prevotella	3.42867			0.0122482
k__Bacteria.p__Firmicutes.c__Clostridia.o__Clostridia_vadinBB60_group.f__uncultured_Thermoanaerobacterales_bacterium	1.97385			-
k__Bacteria.p__Bacteroidota.c__Bacteroidia.o__Bacteroidales.f__Prevotellaceae.g__Alloprevotella	3.83315			0.00524196
k__Bacteria.p__Firmicutes.c__Clostridia.o__Oscillospirales.f__Ruminococcaceae.g__unclassified_Ruminococcaceae	4.15309			4.15311e-05
k__Bacteria.p__Firmicutes.c__Negativicutes.o__Veillonellales_Selenomonadales.f__Veillonellaceae.g__Dialister.s__Dialister_invisus	3.66199			-
k__Bacteria.p__Firmicutes.c__Clostridia.o__Peptococcales.f__Peptococcaceae.g__unclassified_Peptococcaceae.s__unclassified_Peptococcaceae	2.25553			-
k__Bacteria.p__Firmicutes.c__Bacilli.o__Erysipelotrichales.f__Erysipelotrichaceae.g__Faecalitalea.s__unclassified_Faecalitalea	2.18471			-
k__Bacteria.p__Bacteroidota.c__Bacteroidia.o__Bacteroidales.f__Rikenellaceae.g__Rikenellaceae_RC9_gut_group.s__unclassified_Rikenellaceae_RC9_gut_group	2.42758			-
k__Bacteria.p__Firmicutes.c__Clostridia.o__Peptostreptococcales_Tissierellales.f__Anaerovoracaceae.g___Eubacterium__nodatum_group	1.88477			-
k__Bacteria.p__Firmicutes.c__Clostridia.o__Lachnospirales.f__Lachnospiraceae.g__Roseburia.s__uncultured_Roseburia_sp_	3.39444			-
k__Bacteria.p__Firmicutes.c__Clostridia.o__Lachnospirales.f__Lachnospiraceae.g__Hungatella.s__unclassified_Hungatella	3.69965			-
k__Bacteria.p__Firmicutes.c__Clostridia.o__Lachnospirales.f__Lachnospiraceae.g__Blautia.s__Blautia_faecis	3.48983			0.0106041
k__Bacteria.p__Firmicutes.c__Clostridia.o__Peptostreptococcales_Tissierellales.f__Anaerovoracaceae.g__Family_XIII_AD3011_group	2.63393			0.000502369
k__Bacteria.p__Firmicutes.c__Clostridia.o__Lachnospirales.f__Lachnospiraceae.g___Eubacterium__ruminantium_group.s__unclassified__Eubacterium__ruminantium_group	3.5361			0.022632
k__Bacteria.p__Desulfobacterota.c__Desulfovibrionia.o__Desulfovibrionales.f__Desulfovibrionaceae	3.94217			0.0098725
k__Bacteria.p__Cyanobacteria	3.38289			-
k__Bacteria.p__Firmicutes.c__Bacilli.o__RF39.f__unclassified_RF39.g__unclassified_RF39	2.36898			-
k__Bacteria.p__Bacteroidota.c__Bacteroidia.o__Bacteroidales.f__Bacteroidaceae.g__Bacteroides.s__Bacteroides_eggerthii	3.42639			-
k__Bacteria.p__Bacteroidota.c__Bacteroidia.o__Bacteroidales.f__Barnesiellaceae.g__Coprobacter.s__unclassified_Coprobacter	2.12682			-
k__Bacteria.p__Bacteroidota.c__Bacteroidia.o__Bacteroidales.f__Prevotellaceae.g__Prevotella.s__Prevotella_sp__Marseille_P2931	2.09336			-
k__Bacteria.p__Proteobacteria.c__Gammaproteobacteria.o__Enterobacterales.f__Pasteurellaceae.g__Haemophilus.s__unclassified_Haemophilus	3.25114			-
k__Bacteria.p__Firmicutes.c__Bacilli.o__Lactobacillales	4.57916			-
k__Bacteria.p__Firmicutes.c__Bacilli.o__Erysipelotrichales.f__Erysipelatoclostridiaceae.g__Catenibacterium.s__unclassified_Catenibacterium	2.70973			-
k__Bacteria.p__Firmicutes.c__Clostridia	5.73782	IG	5.03272	1.18679e-05
k__Bacteria.p__Firmicutes.c__Bacilli.o__Lactobacillales.f__Lactobacillaceae.g__Lactobacillus.s__Lactobacillus_iners	3.14946			-
k__Bacteria.p__Firmicutes.c__Clostridia.o__Lachnospirales.f__Lachnospiraceae.g__Lachnospiraceae_UCG_010.s__unclassified_Lachnospiraceae_UCG_010	3.48867			0.00303469
k__Bacteria.p__Actinobacteriota.c__Coriobacteriia.o__Coriobacteriales.f__Atopobiaceae.g__unclassified_Atopobiaceae.s__unclassified_Atopobiaceae	2.01538			-
k__Bacteria.p__Firmicutes.c__Clostridia.o__Oscillospirales.f__Ruminococcaceae.g__UBA1819	3.31378			-
k__Bacteria.p__Bacteroidota.c__Bacteroidia.o__Bacteroidales.f__Rikenellaceae.g__Alistipes.s__Alistipes_onderdonkii	3.81437			-
k__Bacteria.p__Firmicutes.c__Clostridia.o__Oscillospirales.f__Ruminococcaceae.g__Fournierella.s__unclassified_Fournierella	2.06285			0.0252707
k__Bacteria.p__Firmicutes.c__Clostridia.o__Lachnospirales.f__Lachnospiraceae.g__Epulopiscium	1.69115			-
k__Bacteria.p__Firmicutes.c__Negativicutes.o__Veillonellales_Selenomonadales.f__Selenomonadaceae.g__Megamonas	5.0125			-
k__Bacteria.p__Bacteroidota.c__Bacteroidia.o__unclassified_Bacteroidia.f__unclassified_Bacteroidia.g__unclassified_Bacteroidia.s__unclassified_Bacteroidia	2.01742			-
k__Bacteria.p__Firmicutes.c__Negativicutes.o__Veillonellales_Selenomonadales.f__Veillonellaceae.g__Dialister.s__Dialister_succinatiphilus	3.61795			-
k__Bacteria.p__Bacteroidota.c__Bacteroidia.o__Bacteroidales.f__Bacteroidaceae.g__Bacteroides.s__Phocaeicola_massiliensis	3.46108			-
k__Bacteria.p__Synergistota.c__Synergistia.o__Synergistales.f__Synergistaceae.g__Pyramidobacter	3.09635			-
k__Bacteria.p__Firmicutes.c__Clostridia.o__Lachnospirales.f__Lachnospiraceae.g___Ruminococcus__gauvreauii_group	3.54219			-
k__Bacteria.p__Firmicutes.c__Bacilli.o__Erysipelotrichales.f__Erysipelotrichaceae.g__Holdemania	2.41769			-
k__Bacteria.p__Firmicutes.c__Clostridia.o__Peptostreptococcales_Tissierellales.f__Anaerovoracaceae.g__unclassified_Anaerovoracaceae	2.28285			-
k__Bacteria.p__Fusobacteriota	4.3932			-
k__Bacteria.p__Cloacimonadota.c__Cloacimonadia.o__Cloacimonadales.f__W27.g__uncultured_Cloacimonetes_bacterium	2.57545			-
k__Bacteria.p__Firmicutes.c__Clostridia.o__Oscillospirales.f__Ruminococcaceae.g__Incertae_Sedis	3.37472			-
k__Bacteria.p__Firmicutes.c__Clostridia.o__Peptostreptococcales_Tissierellales.f__Anaerovoracaceae	2.96763			0.000367562
k__Bacteria.p__Actinobacteriota.c__Coriobacteriia.o__Coriobacteriales.f__Eggerthellaceae	3.3896			-
k__Bacteria.p__Bacteroidota.c__Bacteroidia.o__Bacteroidales.f__Tannerellaceae	4.29264			-
k__Bacteria.p__Actinobacteriota.c__Coriobacteriia	4.4978			-
k__Bacteria.p__Firmicutes.c__Clostridia.o__Lachnospirales.f__Lachnospiraceae.g__Coprococcus.s__unclassified_Coprococcus	3.8697			0.000117248
k__Bacteria.p__Verrucomicrobiota.c__Verrucomicrobiae.o__Verrucomicrobiales.f__Akkermansiaceae.g__Akkermansia.s__unclassified_Akkermansia	3.8108			-
k__Bacteria.p__Firmicutes.c__Bacilli.o__Lactobacillales.f__Lactobacillaceae.g__Ligilactobacillus.s__unclassified_Ligilactobacillus	2.31625			-
k__Bacteria.p__Firmicutes.c__Bacilli.o__Erysipelotrichales.f__Erysipelotrichaceae.g__Solobacterium	2.26987			0.00199319
k__Bacteria.p__Bacteroidota.c__Bacteroidia.o__Bacteroidales.f__Bacteroidaceae.g__Bacteroides.s__Phocaeicola_dorei	2.93512			-
k__Bacteria.p__Firmicutes.c__Clostridia.o__Lachnospirales.f__Lachnospiraceae.g___Eubacterium__hallii_group	3.03701			-
k__Bacteria.p__Actinobacteriota.c__Coriobacteriia.o__Coriobacteriales.f__Atopobiaceae	4.10149			0.0269355
k__Bacteria.p__Proteobacteria.c__Gammaproteobacteria.o__Burkholderiales	4.05201			-
k__Bacteria.p__Firmicutes.c__Bacilli.o__Erysipelotrichales.f__Erysipelotrichaceae.g___Clostridium__innocuum_group	2.95045			-
k__Bacteria.p__Firmicutes.c__Bacilli.o__Bacillales	2.41432			-
k__Bacteria.p__Bacteroidota.c__Bacteroidia.o__Bacteroidales.f__Bacteroidaceae.g__Bacteroides.s__Bacteroides_caccae	2.86728			-
k__Bacteria.p__Verrucomicrobiota	3.8108			-
k__Bacteria.p__Firmicutes.c__Bacilli.o__Erysipelotrichales.f__Erysipelatoclostridiaceae.g__Erysipelatoclostridium	2.64027			0.00665386
k__Bacteria.p__Bacteroidota.c__Bacteroidia.o__Bacteroidales.f__Dysgonomonadaceae.g__Proteiniphilum	1.7449			-
k__Bacteria.p__Firmicutes.c__Clostridia.o__Christensenellales.f__Christensenellaceae.g__Christensenellaceae_R_7_group.s__uncultured_prokaryote	3.48399			1.20684e-06
k__Bacteria.p__Bacteroidota.c__Bacteroidia.o__Bacteroidales.f__Prevotellaceae.g__Paraprevotella.s__unclassified_Paraprevotella	3.18374			-
k__Bacteria.p__Firmicutes.c__Clostridia.o__Oscillospirales.f___Eubacterium__coprostanoligenes_group	4.39214			0.00614261
k__Bacteria.p__Proteobacteria.c__Alphaproteobacteria.o__Sphingomonadales.f__Sphingomonadaceae.g__Sphingomonas	2.13988			-
k__Bacteria.p__Cyanobacteria.c__Cyanobacteriia.o__Cyanobacteriales.f__unclassified_Cyanobacteriales.g__unclassified_Cyanobacteriales.s__unclassified_Cyanobacteriales	3.31651			-
k__Bacteria.p__Actinobacteriota.c__Coriobacteriia.o__Coriobacteriales.f__Eggerthellaceae.g__Slackia.s__Slackia_isoflavoniconvertens	2.10073			0.0352218
k__Bacteria.p__Firmicutes.c__Clostridia.o__Oscillospirales.f__UCG_010.g__unclassified_UCG_010	3.23008			0.00682727
k__Bacteria.p__Actinobacteriota.c__Coriobacteriia.o__Coriobacteriales.f__Eggerthellaceae.g__Eggerthella	3.3718			0.00256568
k__Bacteria.p__Firmicutes.c__Clostridia.o__Oscillospirales.f__unclassified_Oscillospirales.g__unclassified_Oscillospirales	2.33549			-
k__Bacteria.p__Proteobacteria.c__Gammaproteobacteria.o__Enterobacterales.f__Pasteurellaceae	3.26281			-
k__Bacteria.p__Chloroflexi.c__Anaerolineae.o__Anaerolineales.f__Anaerolineaceae.g__unclassified_Anaerolineaceae	2.16303			-
k__Bacteria.p__Firmicutes.c__Clostridia.o__Lachnospirales.f__Lachnospiraceae.g__Agathobacter.s__Eubacterium_ramulus	2.8832			-
k__Bacteria.p__Synergistota.c__Synergistia.o__Synergistales.f__Synergistaceae.g__Pyramidobacter.s__Pyramidobacter_piscolens	3.09635			-
k__Bacteria.p__Actinobacteriota.c__Coriobacteriia.o__Coriobacteriales.f__Atopobiaceae.g__unclassified_Atopobiaceae	2.01538			-
k__Bacteria.p__Firmicutes.c__Clostridia.o__Lachnospirales.f__Lachnospiraceae.g__Lachnospiraceae_UCG_004	3.50631			0.00266197
k__Bacteria.p__Firmicutes.c__Clostridia.o__Peptococcales.f__Peptococcaceae.g__unclassified_Peptococcaceae	2.25553			-
k__Bacteria.p__Firmicutes.c__Clostridia.o__Lachnospirales.f__Lachnospiraceae.g__Tyzzerella.s__unclassified_Tyzzerella	4.02376			-
k__Bacteria.p__Firmicutes.c__Negativicutes.o__Veillonellales_Selenomonadales	5.20889			-
k__Bacteria.p__Firmicutes.c__Bacilli	4.64534			-
k__Bacteria.p__Acidobacteriota.c__Acidobacteriae.o__Acidobacteriales	1.87601			-
k__Bacteria.p__Firmicutes.c__Clostridia.o__Lachnospirales.f__Lachnospiraceae.g___Eubacterium__ventriosum_group	3.25785			0.0277694
k__Bacteria.p__Firmicutes.c__Bacilli.o__Bacillales.f__Bacillaceae.g__Bacillus.s__Limosilactobacillus_vaginalis	2.41432			-
k__Bacteria.p__Bacteroidota.c__Bacteroidia.o__Bacteroidales.f__Marinifilaceae.g__Butyricimonas.s__Butyricimonas_virosa	2.60311			-
k__Bacteria.p__Proteobacteria.c__Gammaproteobacteria.o__Pseudomonadales.f__Pseudomonadaceae.g__Pseudomonas	2.37213			-
k__Bacteria.p__Bacteroidota.c__Bacteroidia.o__Bacteroidales.f__Muribaculaceae.g__unclassified_Muribaculaceae.s__unclassified_Muribaculaceae	3.65255			0.0455003
k__Bacteria.p__Proteobacteria.c__Gammaproteobacteria.o__Pseudomonadales.f__Pseudomonadaceae.g__Pseudomonas.s__unclassified_Pseudomonas	2.37213			-
k__Bacteria.p__Proteobacteria.c__Gammaproteobacteria.o__Burkholderiales.f__Sutterellaceae.g__Parasutterella	3.96367			-
k__Bacteria.p__Firmicutes.c__Clostridia.o__Oscillospirales.f__Oscillospiraceae.g__UCG_003	3.23464			2.17245e-05
k__Bacteria.p__Firmicutes.c__Clostridia.o__Oscillospirales.f__Oscillospiraceae.g__UCG_002	4.43543	IG	4.10882	1.42932e-05
k__Bacteria.p__Firmicutes.c__Incertae_Sedis.o__DTU014.f__unclassified_DTU014.g__unclassified_DTU014.s__unclassified_DTU014	2.13119			-
k__Bacteria.p__Firmicutes.c__Clostridia.o__Oscillospirales.f__Ruminococcaceae.g__Subdoligranulum.s__unclassified_Subdoligranulum	4.778	IG	4.26378	0.0011953
k__Bacteria.p__Patescibacteria.c__Saccharimonadia.o__Saccharimonadales.f__Saccharimonadaceae.g__TM7x.s__unclassified_TM7x	2.10186			-
k__Bacteria.p__Actinobacteriota.c__Coriobacteriia.o__Coriobacteriales.f__Coriobacteriaceae.g__Collinsella.s__unclassified_Collinsella	4.21412			-
k__Bacteria.p__Cloacimonadota.c__Cloacimonadia	2.57545			-
k__Bacteria.p__Firmicutes.c__Clostridia.o__Oscillospirales.f__Oscillospiraceae.g__unclassified_Oscillospiraceae.s__unclassified_Oscillospiraceae	3.27702			0.0081986
k__Bacteria.p__Actinobacteriota.c__Coriobacteriia.o__Coriobacteriales.f__Eggerthellaceae.g__Slackia	2.10073			0.0352218
k__Bacteria.p__Firmicutes.c__Bacilli.o__Erysipelotrichales.f__Erysipelotrichaceae.g__Solobacterium.s__unclassified_Solobacterium	1.86871			-
k__Bacteria.p__Firmicutes.c__Clostridia.o__Lachnospirales.f__Lachnospiraceae.g__Tuzzerella	2.59229			-
k__Bacteria.p__Firmicutes.c__Bacilli.o__Erysipelotrichales.f__Erysipelotrichaceae.g__Faecalibaculum	2.11938			-
k__Bacteria.p__Chloroflexi.c__Anaerolineae.o__Anaerolineales.f__Anaerolineaceae.g__unclassified_Anaerolineaceae.s__unclassified_Anaerolineaceae	2.16303			-
k__Bacteria.p__Firmicutes.c__Clostridia.o__Oscillospirales.f__Oscillospiraceae.g__unclassified_Oscillospiraceae.s__Clostridium_sp__GD3	2.18808			0.00769398
k__Bacteria.p__Proteobacteria.c__Gammaproteobacteria.o__Burkholderiales.f__Oxalobacteraceae	2.05953			0.0384123
k__Bacteria.p__Proteobacteria.c__Gammaproteobacteria.o__Pseudomonadales.f__Moraxellaceae	2.81336			-
k__Bacteria.p__Bacteroidota.c__Bacteroidia.o__Bacteroidales.f__Bacteroidaceae.g__Bacteroides.s__unclassified_Bacteroides	4.76699			-
k__Bacteria.p__Firmicutes.c__Bacilli.o__Lactobacillales.f__Streptococcaceae.g__Streptococcus	3.70464			-
k__Bacteria.p__Firmicutes.c__unclassified_Firmicutes.o__unclassified_Firmicutes.f__unclassified_Firmicutes.g__unclassified_Firmicutes	1.71522			-
k__Bacteria.p__Proteobacteria.c__Gammaproteobacteria.o__Enterobacterales.f__Vibrionaceae	1.77917			-
k__Bacteria.p__Actinobacteriota.c__Actinobacteria.o__Micrococcales.f__Micrococcaceae.g__Rothia	2.74411			-
k__Bacteria.p__Firmicutes.c__unclassified_Firmicutes.o__unclassified_Firmicutes	1.71522			-
k__Bacteria.p__Firmicutes.c__Clostridia.o__Lachnospirales.f__Lachnospiraceae.g___Ruminococcus__gnavus_group.s__unclassified__Ruminococcus__gnavus_group	3.92936			0.00295857
k__Bacteria.p__Firmicutes.c__Clostridia.o__Lachnospirales.f__Lachnospiraceae.g__Tyzzerella.s__Anaerotignum_lactatifermentans	3.42449			0.0102423
k__Bacteria.p__Bacteroidota.c__Bacteroidia.o__Bacteroidales	5.24579			-
k__Bacteria.p__Firmicutes.c__Negativicutes.o__Veillonellales_Selenomonadales.f__Veillonellaceae.g__Veillonella	3.85121			-
k__Bacteria.p__Bacteroidota.c__Bacteroidia.o__Bacteroidales.f__Bacteroidaceae.g__Bacteroides.s__Bacteroides_finegoldii	2.75014			-
k__Bacteria.p__Firmicutes.c__Clostridia.o__Lachnospirales.f__Lachnospiraceae.g___Ruminococcus__gauvreauii_group.s__unclassified__Ruminococcus__gauvreauii_group	3.54219			-
k__Bacteria.p__Firmicutes.c__Clostridia.o__Peptostreptococcales_Tissierellales.f__Peptostreptococcaceae.g__Terrisporobacter	2.54665			-
k__Bacteria.p__Cyanobacteria.c__Cyanobacteriia.o__Cyanobacteriales.f__unclassified_Cyanobacteriales	3.31651			-
k__Bacteria.p__Firmicutes.c__Clostridia.o__Oscillospirales.f__Ruminococcaceae.g__unclassified_Ruminococcaceae.s__uncultured_Ruminococcus_sp_	2.04246			-
k__Bacteria.p__Firmicutes.c__Clostridia.o__Lachnospirales.f__Lachnospiraceae.g__Lachnoclostridium	4.5567			-
k__Bacteria.p__Chloroflexi.c__Anaerolineae.o__Anaerolineales.f__Anaerolineaceae	2.16303			-
k__Bacteria.p__Firmicutes.c__Clostridia.o__Monoglobales.f__Monoglobaceae.g__Monoglobus.s__unclassified_Monoglobus	2.35122			0.0154021
k__Bacteria.p__Actinobacteriota.c__Actinobacteria.o__Bifidobacteriales.f__Bifidobacteriaceae.g__Bifidobacterium.s__Bifidobacterium_longum	4.54417	CG	4.09099	0.0140755
k__Bacteria.p__Proteobacteria.c__Gammaproteobacteria	5.2011			-
k__Bacteria.p__Firmicutes.c__Bacilli.o__Lactobacillales.f__Carnobacteriaceae	2.06414			-
k__Bacteria.p__Firmicutes.c__Clostridia.o__Peptostreptococcales_Tissierellales.f__Anaerovoracaceae.g__unclassified_Anaerovoracaceae.s__unclassified_Anaerovoracaceae	2.28285			-
k__Bacteria.p__Proteobacteria.c__Alphaproteobacteria.o__Rhizobiales.f__Xanthobacteraceae.g__unclassified_Xanthobacteraceae	1.85795			-
k__Bacteria.p__Desulfobacterota.c__Desulfovibrionia.o__Desulfovibrionales.f__Desulfovibrionaceae.g__Desulfovibrio	3.73805			-
k__Bacteria.p__Bacteroidota.c__Bacteroidia.o__Bacteroidales.f__Prevotellaceae.g__unclassified_Prevotellaceae.s__unclassified_Prevotellaceae	2.13526			0.00743925
k__Bacteria.p__Proteobacteria.c__Gammaproteobacteria.o__Pseudomonadales.f__Pseudomonadaceae	2.37213			-
k__Bacteria.p__Cloacimonadota.c__Cloacimonadia.o__Cloacimonadales.f__W27	2.57545			-
k__Bacteria.p__Fusobacteriota.c__Fusobacteriia.o__Fusobacteriales.f__Fusobacteriaceae.g__unclassified_Fusobacteriaceae	3.52517			-
k__Bacteria.p__Firmicutes.c__Clostridia.o__Peptostreptococcales_Tissierellales.f__Peptostreptococcaceae.g__Romboutsia.s__unclassified_Romboutsia	3.57856			0.00284259
k__Bacteria.p__Proteobacteria.c__Gammaproteobacteria.o__Burkholderiales.f__Sutterellaceae	4.03304			-
k__Bacteria.p__Bacteroidota.c__Bacteroidia.o__Bacteroidales.f__Marinifilaceae.g__Odoribacter	3.08354			0.000374214
k__Bacteria.p__Firmicutes.c__Negativicutes.o__Veillonellales_Selenomonadales.f__Veillonellaceae.g__Dialister.s__Dialister_massiliensis	4.3101			-
k__Bacteria.p__Firmicutes.c__Clostridia.o__Oscillospirales.f__Ruminococcaceae.g__CAG_352.s__unclassified_CAG_352	2.56593			-
k__Bacteria.p__Verrucomicrobiota.c__Verrucomicrobiae	3.8108			-
k__Bacteria.p__Bacteroidota.c__Bacteroidia.o__Bacteroidales.f__Rikenellaceae.g__Alistipes.s__Alistipes_shahii	3.20462			0.00774699
k__Bacteria.p__Firmicutes.c__Clostridia.o__Peptostreptococcales_Tissierellales.f__Anaerovoracaceae.g__Family_XIII_UCG_001	2.44463			6.27304e-05
k__Bacteria.p__Actinobacteriota.c__Actinobacteria.o__Actinomycetales	2.8797			0.0103026
k__Bacteria.p__Firmicutes.c__Negativicutes.o__Veillonellales_Selenomonadales.f__Veillonellaceae.g__Anaeroglobus.s__Anaeroglobus_geminatus	2.52343			-
k__Bacteria.p__Desulfobacterota.c__Desulfovibrionia.o__Desulfovibrionales.f__Desulfovibrionaceae.g__Desulfovibrio.s__unclassified_Desulfovibrio	3.17379			-
k__Bacteria.p__Proteobacteria.c__Alphaproteobacteria.o__Sphingomonadales.f__Sphingomonadaceae	2.13988			-
k__Bacteria.p__Proteobacteria.c__Alphaproteobacteria.o__Sphingomonadales	2.13988			-
k__Bacteria.p__Firmicutes.c__Bacilli.o__Lactobacillales.f__Enterococcaceae.g__Enterococcus	4.4512	CG	4.21325	0.0182098
k__Bacteria.p__Actinobacteriota.c__Coriobacteriia.o__Coriobacteriales.f__Eggerthellaceae.g__Gordonibacter.s__Gordonibacter_pamelaeae	1.96713			-
k__Bacteria.p__Acidobacteriota.c__Vicinamibacteria	2.044			-
k__Bacteria.p__Actinobacteriota.c__Actinobacteria.o__Micrococcales.f__Micrococcaceae	2.74411			-
k__Bacteria.p__Firmicutes.c__Clostridia.o__Oscillospirales.f__Oscillospiraceae.g__UCG_002.s__unclassified_UCG_002	4.39481	IG	4.05952	3.28529e-05
k__Bacteria.p__Firmicutes.c__Clostridia.o__Oscillospirales.f__UCG_010	3.23008			0.00682727
k__Bacteria.p__Chloroflexi	2.16303			-
k__Bacteria.p__Firmicutes.c__Clostridia.o__Oscillospirales.f__Ruminococcaceae.g__UBA1819.s__unclassified_UBA1819	3.31378			-
k__Bacteria.p__Proteobacteria.c__Gammaproteobacteria.o__Enterobacterales.f__Enterobacteriaceae.g__Klebsiella.s__unclassified_Klebsiella	4.30356			-
k__Bacteria.p__Firmicutes.c__Clostridia.o__Oscillospirales.f__Oscillospiraceae.g__UCG_005.s__unclassified_UCG_005	4.01442			0.000220349
k__Bacteria.p__Bacteroidota.c__Bacteroidia.o__Bacteroidales.f__Bacteroidaceae.g__Bacteroides.s__Bacteroides_coprocola	3.91882			-
k__Bacteria.p__Proteobacteria.c__Gammaproteobacteria.o__Burkholderiales.f__Burkholderiaceae.g__Burkholderia_Caballeronia_Paraburkholderia.s__unclassified_Burkholderia_Caballeronia_Paraburkholderia	2.23438			-
k__Bacteria.p__unclassified_Bacteria.c__unclassified_Bacteria.o__unclassified_Bacteria	2.92515			-
